# Supplementary material for: Relationships between radiation risk perception and health anxiety, and contribution of mindfulness to alleviating psychological distress after the Fukushima accident: Cross-sectional study using a path model
Source: PLoS One. 2020 Jul 6;15(7):e0235517. doi: 10.1371/journal.pone.0235517 (PMC7337340; doi:10.1371/journal.pone.0235517)
Supplement: S1 Table — (XLSX) [file pone.0235517.s002.xlsx]

## Sheet: rawdata
PREFECTURE	K6_1	K6_2	K6_3	K6_4	K6_5	K6_6	HAI-J_1	HAI-J_2	HAI-J_3	HAI-J_4	HAI-J_5	HAI-J_6	HAI-J_7	HAI-J_8	HAI-J_9	HAI-J_10	HAI-J_11	HAI-J_12	HAI-J_13	HAI-J_14	RP_F	RP_T	FFMQ_1	FFMQ_2	FFMQ_3	FFMQ_4	FFMQ_5	FFMQ_6	FFMQ_7	FFMQ_8	FFMQ_9	FFMQ_10	FFMQ_11	FFMQ_12	FFMQ_13	FFMQ_14	FFMQ_15	FFMQ_16	FFMQ_17	FFMQ_18	FFMQ_19	FFMQ_20	FFMQ_21	FFMQ_22	FFMQ_23	FFMQ_24	FFMQ_25	FFMQ_26	FFMQ_27
7	1	1	1	1	3	1	2	2	3	1	1	1	1	1	3	1	4	2	4	2	4		1	2	1	1	1	1	1	2	4	1	1	3	3	1	1	2	4	3	2	3	4	2	2	2	3	3	2
7	1	1	1	1	1	1	3	3	3	2	3	2	3	1	3	4	3	2	3	2	2		2	4	2	3	3	2	2	2	2	3	2	3	2	2	2	3	3	2	3	2	3	3	3	3	2	3	3
13	2	2	2	2	2	2	2	2	3	3	2	1	3	1	3	2	4	2	3	2		3	2	3	3	3	4	3	2	3	3	2	2	3	3	3	3	3	2	3	3	3	3	3	3	3	3	3	2
7	2	1	2	1	2	1	3	3	3	3	3	2	3	2	2	2	4	2	4	2	3		3	2	3	2	3	1	2	3	1	3	2	4	3	3	3	2	3	3	3	3	2	3	1	3	3	3	1
7	4	4	4	4	4	4	4	4	4	4	4	4	4	3	4	4	3	3	4	2	2		2	1	1	1	2	1	2	1	3	1	2	2	2	2	3	3	5	2	2	2	3	2	2	2	2	2	3
13	1	1	1	1	1	1	3	4	2	1	3	2	4	1	2	3	4	3	2	2		4	2	4	3	4	2	1	4	2	4	2	4	2	1	4	4	4	3	2	1	3	3	2	1	4	3	3	2
13	3	2	1	5	3	1	3	3	1	1	3	1	3	1	2	3	4	1	4	3		3	2	4	2	4	2	4	4	2	4	3	5	2	1	2	4	2	4	3	3	4	4	2	2	4	3	5	4
7	3	2	3	3	2	1	3	3	3	3	4	3	3	2	3	3	3	2	3	2	3		4	3	3	3	3	3	1	4	4	3	3	3	4	3	3	3	3	4	3	3	3	3	3	3	3	3	3
7	3	3	3	2	2	2	3	2	3	2	2	1	2	2	3	2	3	2	3	2	3		2	2	2	2	2	3	2	3	2	3	2	2	3	2	2	2	2	3	2	2	2	2	2	2	3	2	2
7	2	1	2	1	1	2	3	2	2	2	2	1	3	1	1	3	3	2	3	2	2		1	4	2	2	3	1	3	3	3	3	3	3	3	2	2	3	3	3	3	2	2	3	3	3	3	3	2
13	3	2	2	2	1	2	3	3	3	2	2	2	3	3	3	3	3	3	3	2		3	4	3	4	3	3	2	3	4	3	3	2	4	3	4	2	3	3	2	2	2	2	3	4	3	3	3	3
7	2	1	2	1	1	1	2	3	2	2	3	1	4	2	2	2	2	2	3	2	3		4	4	3	2	3	2	2	2	2	2	3	3	2	1	3	2	2	2	3	3	4	3	1	3	1	5	4
13	2	1	2	2	2	2	3	2	3	2	2	2	3	1	2	2	3	3	3	3		3	2	2	3	2	3	2	2	3	4	3	2	3	2	4	2	2	3	3	3	3	3	3	3	3	3	2	2
13	2	1	2	1	2	2	4	4	4	4	4	3	4	4	3	4	4	1	4	3		3	3	2	2	2	3	3	3	3	4	3	2	3	4	2	4	2	2	3	4	4	4	3	1	3	1	4	4
13	4	2	5	3	2	4	4	2	3	2	2	3	2	3	3	1	4	3	4	1		4	4	3	1	1	2	1	2	4	2	4	1	3	2	3	4	2	4	2	3	2	4	4	1	3	2	5	3
7	3	3	3	4	5	4	4	4	2	4	4	3	3	3	2	3	4	2	1	2	4		1	3	4	3	5	1	5	3	1	3	4	3	1	4	1	1	2	5	3	1	1	3	3	4	4	1	4
13	3	3	3	3	3	3	3	2	2	2	2	2	2	2	2	2	3	2	3	2		2	2	1	3	2	4	1	2	4	3	3	1	4	5	1	1	3	2	3	3	3	2	4	3	2	3	4	2
13	5	5	5	5	5	5	4	4	4	4	4	4	4	3	3	3	4	1	3	3		4	3	3	5	3	4	4	3	3	1	5	3	3	4	4	3	3	3	3	1	2	3	3	3	1	4	2	2
13	1	1	1	1	2	1	2	1	2	1	1	1	3	1	2	2	3	3	2	2		1	2	4	2	4	4	2	4	3	4	1	2	2	4	2	3	2	4	2	4	2	4	2	3	4	2	3	4
7	2	1	2	2	2	2	3	2	2	1	3	1	3	1	2	2	2	3	3	2	3		3	2	3	3	2	3	3	2	4	3	3	3	3	3	3	3	3	2	2	2	3	2	2	2	2	3	2
13	2	1	1	1	1	1	2	2	2	1	1	1	2	1	1	1	3	2	3	2		1	2	2	1	2	2	2	4	2	4	2	3	2	1	2	2	2	4	3	2	1	4	2	2	4	3	2	4
13	1	1	1	3	1	1	2	3	1	1	1	2	4	1	2	1	3	2	2	3		3	1	1	1	1	1	1	1	1	4	4	1	4	3	3	2	3	4	2	3	4	4	4	2	4	4	5	3
7	3	2	3	3	2	1	4	4	3	3	3	1	3	3	2	2	3	3	3	3	1		4	3	2	2	2	2	4	2	4	2	3	3	2	1	3	2	3	2	4	4	4	2	2	3	2	4	4
7	3	2	3	3	3	3	3	3	1	3	3	1	4	2	2	2	2	2	3	2	2		5	3	3	2	4	1	3	3	2	2	3	3	3	2	3	3	3	3	3	3	3	3	2	3	2	3	3
7	3	3	3	2	5	3	2	3	1	2	1	1	3	1	1	4	2	3	3	3	2		2	3	4	2	3	2	2	1	2	2	1	2	2	2	2	3	3	3	4	3	3	1	1	2	3	3	3
7	2	2	2	1	2	2	2	3	3	3	3	3	3	3	2	3	3	3	3	3	3		2	3	2	3	2	2	2	3	3	2	2	2	2	2	3	3	3	3	3	3	3	3	2	3	3	4	3
13	1	1	1	2	1	1	3	3	3	2	3	2	2	1	2	2	3	3	3	3		2	2	2	2	3	3	2	2	2	2	1	2	2	3	1	1	2	2	3	3	3	2	3	1	2	2	5	3
7	2	1	2	2	2	1	1	3	3	1	1	1	3	1	2	1	4	3	3	3	3		1	5	3	3	1	1	5	1	5	3	2	1	1	1	3	1	3	1	3	3	5	1	3	3	3	5	5
7	2	4	3	4	4	5	3	3	3	4	1	1	3	1	2	2	4	3	4	3	4		1	5	4	3	1	1	2	1	1	1	1	1	1	1	1	1	3	1	3	1	5	1	1	5	1	3	5
13	1	1	1	1	1	1	3	3	3	2	3	1	4	1	3	2	2	3	2	2		3	2	4	2	5	3	1	3	2	4	2	4	2	2	2	1	2	4	2	4	3	4	2	4	5	2	4	4
7	3	3	2	4	2	2	3	3	2	2	2	1	4	1	3	3	4	2	2	2	1		3	3	3	1	3	4	2	2	3	2	1	1	2	3	3	2	3	2	3	4	3	2	1	4	3	5	4
7	2	1	1	1	3	1	3	3	3	2	3	1	3	2	3	2	3	2	3	3	2		2	2	2	3	2	2	1	1	2	2	1	3	2	2	3	3	3	2	2	3	3	3	3	4	2	4	2
7	1	1	2	2	2	2	2	2	1	2	2	1	2	1	2	2	4	2	4	3	2		2	3	2	3	2	3	3	3	3	2	3	2	3	2	3	2	2	2	3	3	3	2	2	2	2	2	2
7	2	3	3	3	3	3	2	2	2	2	3	3	2	2	2	2	2	2	2	2	3		3	3	3	2	2	2	2	2	2	1	3	2	2	3	3	3	3	3	2	3	3	3	3	3	3	3	3
7	1	1	1	1	1	3	2	2	2	2	2	1	3	2	2	2	3	3	2	1	3		1	2	2	2	1	3	3	1	2	3	1	3	1	4	3	3	3	2	3	4	3	3	3	4	3	3	4
13	1	3	3	4	4	2	4	4	1	4	4	1	4	1	2	1	4	2	4	4		2	2	2	4	2	3	1	2	2	1	2	1	2	3	3	3	2	2	2	2	3	3	2	1	3	1	2	2
7	2	1	2	1	1	1	2	3	3	2	2	1	3	1	1	2	2	3	2	2	3		2	3	1	3	2	3	4	1	3	3	3	2	2	4	4	2	4	2	3	4	4	2	2	4	3	4	3
7	1	1	1	1	2	3	3	2	2	2	2	2	2	1	3	3	3	3	3	2	3		2	3	3	3	2	2	3	3	3	3	3	3	3	3	2	3	3	2	3	3	3	3	1	3	3	3	3
7	3	1	3	3	4	4	2	2	1	2	3	2	4	1	3	2	4	2	4	4	4		2	4	4	4	1	1	5	1	4	4	2	2	2	1	2	2	3	2	4	2	4	2	1	5	4	5	4
13	1	1	1	1	1	1	2	2	1	1	1	1	1	1	1	1	4	3	3	2		4	2	2	1	2	2	2	3	2	4	2	2	4	3	2	3	3	4	4	4	3	2	2	4	5	4	4	3
13	3	3	2	3	3	3	3	3	3	2	2	2	3	2	2	2	3	3	3	3		4	3	3	3	3	3	3	3	3	3	3	3	3	3	3	3	3	3	3	3	3	3	3	3	3	3	3	3
13	1	1	1	1	1	1	3	3	2	2	2	3	3	2	2	3	4	3	3	3		3	2	2	3	3	2	2	3	2	3	3	2	3	2	2	3	2	4	2	4	2	3	3	3	3	3	2	3
13	2	2	2	3	2	3	3	2	3	3	3	2	2	2	2	3	2	2	3	2		3	2	2	3	2	4	1	1	3	2	3	2	4	3	3	2	3	3	3	2	3	3	3	2	2	3	2	2
7	2	3	2	3	2	2	4	3	2	2	3	2	3	2	3	2	3	3	3	2	4		3	2	2	3	2	3	3	3	2	3	3	3	2	1	3	2	3	2	2	3	3	2	3	3	3	5	3
13	1	1	1	1	1	1	1	1	1	1	3	1	1	1	1	1	3	2	3	3		2	2	2	3	3	2	2	2	4	2	3	3	2	3	2	3	3	3	4	4	2	3	4	2	4	3	3	3
13	1	1	2	1	2	1	3	2	2	2	2	2	2	2	2	2	3	3	3	3		3	2	3	3	3	3	2	2	3	3	2	3	3	2	3	2	3	3	3	3	3	2	3	3	3	3	3	3
7	1	1	1	1	1	1	2	2	2	2	3	2	3	1	3	2	3	3	3	2	3		3	4	2	2	1	2	3	1	4	2	3	1	1	2	3	2	4	2	3	3	4	2	1	3	2	4	3
13	2	1	2	1	1	1	2	1	1	1	2	1	2	1	2	2	3	3	3	2		3	2	3	3	3	3	2	3	3	3	2	3	2	3	2	3	2	3	2	2	3	3	3	2	3	3	3	3
13	2	1	1	1	1	1	2	2	3	3	3	2	3	2	2	2	2	3	2	2		3	2	2	2	2	2	3	1	2	3	2	2	3	2	1	3	3	3	1	3	3	4	2	3	2	2	4	3
13	2	3	2	3	2	2	3	2	2	1	2	1	3	1	2	1	3	2	3	3		4	2	1	2	2	3	1	2	3	3	3	3	3	4	3	3	4	3	4	2	3	3	5	3	3	3	5	3
7	2	2	2	2	2	1	3	3	3	3	3	1	4	2	1	2	3	2	3	2	2		1	3	3	3	3	3	2	3	3	3	2	3	3	3	3	3	2	3	3	4	2	3	3	3	3	3	2
13	1	1	1	1	1	1	3	2	1	2	2	1	1	1	1	1	4	3	4	2		3	1	1	1	1	1	1	2	2	2	3	2	3	5	1	1	1	3	4	3	3	4	4	2	4	2	3	2
13	5	3	4	3	3	3	3	3	3	3	2	2	4	2	4	3	4	2	4	4		3	1	4	3	1	4	4	2	2	4	3	4	3	3	4	4	3	5	4	4	5	3	3	1	4	3	5	3
7	3	3	1	2	1	4	3	3	3	3	2	1	4	1	2	2	2	3	2	3	3		3	2	3	2	3	2	3	3	3	3	3	4	3	3	3	3	2	2	3	3	2	4	1	3	3	4	2
13	2	1	1	2	1	1	3	3	3	3	3	2	3	2	2	3	2	3	2	2		3	3	2	3	3	2	3	2	2	2	2	3	3	2	2	3	3	3	2	3	3	3	3	2	3	2	3	3
7	4	3	3	3	3	2	2	3	2	2	2	2	3	2	2	2	3	2	3	3	2		2	2	3	3	3	3	2	2	4	4	3	3	2	3	3	3	4	2	3	3	4	3	2	3	3	3	2
13	2	3	3	3	1	1	4	3	4	3	3	3	3	4	2	1	2	2	2	2		3	1	1	1	1	1	1	1	1	1	1	1	1	5	2	3	4	3	2	3	3	3	2	2	2	2	2	2
13	2	1	3	2	2	1	3	3	4	1	3	2	3	1	3	2	2	2	3	2		2	1	3	2	3	1	2	2	2	2	3	1	1	3	3	1	3	4	4	3	3	2	3	3	2	3	5	4
13	4	1	2	2	1	1	3	2	3	1	2	2	2	2	2	2	3	1	3	3		3	1	1	1	1	1	1	1	1	3	4	4	4	5	4	3	1	4	3	1	2	3	2	3	4	3	3	4
13	1	2	1	2	2	2	2	2	2	2	2	2	2	2	2	2	3	2	3	3		2	2	3	2	3	2	2	2	2	3	2	2	3	2	3	2	2	2	2	2	2	2	2	2	2	2	4	2
13	2	1	1	2	1	1	2	3	3	2	3	2	3	2	2	3	3	3	3	1		3	3	5	2	3	3	1	3	1	4	3	2	1	2	3	3	1	5	2	4	2	5	2	1	5	4	4	5
7	1	1	1	1	1	1	3	2	3	2	2	2	3	2	2	2	2	3	3	2	3		1	1	1	1	1	1	1	1	1	1	1	1	1	1	2	1	3	2	1	1	3	2	2	1	1	3	1
13	1	1	1	1	1	1	3	2	4	3	3	2	4	1	2	2	4	2	3	3		3	1	5	2	5	1	2	5	1	5	2	3	1	1	1	3	1	5	1	3	4	5	1	1	4	3	5	4
7	5	5	5	5	5	5	1	1	4	4	1	1	1	1	4	1	4	4	4	4	2		1	1	1	1	1	1	5	1	1	1	1	5	1	5	1	1	1	1	1	1	1	5	1	1	1	5	1
7	1	1	1	1	1	1	2	2	1	1	1	1	3	1	1	1	3	3	3	3	2		1	3	1	4	3	1	4	2	4	4	1	1	1	1	1	1	1	1	1	1	4	2	2	4	2	4	4
7	4	3	2	2	3	3	2	3	3	2	3	2	2	2	2	2	2	3	3	3	3		3	4	3	4	3	3	3	2	2	4	2	3	3	4	4	3	3	5	4	4	3	2	3	3	5	4	3
13	1	1	1	1	1	1	2	2	1	1	2	1	3	1	2	1	3	3	3	2		3	4	3	2	3	3	2	3	2	3	2	3	3	3	2	4	3	2	2	3	3	3	3	3	4	2	3	3
7	2	1	1	1	3	1	3	3	3	2	2	2	3	1	2	2	2	3	3	2	1		2	2	2	2	3	1	3	2	4	2	2	3	3	2	3	3	3	3	3	3	3	3	3	4	2	4	3
7	2	2	1	2	2	2	1	2	1	1	1	1	2	1	1	1	2	3	2	2	1		1	2	1	2	3	1	2	3	2	1	2	3	3	3	2	3	3	3	3	2	2	2	2	2	2	2	3
13	2	1	1	1	2	1	4	3	4	2	3	2	4	2	2	2	3	3	3	3		3	1	4	2	1	2	1	4	2	4	2	4	1	1	1	4	1	5	1	3	5	4	1	2	4	1	5	4
7	3	1	2	2	2	1	2	4	3	2	3	1	3	1	2	2	4	3	3	2	3		2	4	2	3	3	4	3	3	3	2	4	3	3	2	3	3	4	2	2	3	2	2	1	2	2	4	3
13	2	1	1	1	2	1	2	2	2	2	2	1	3	2	2	2	3	1	3	2		1	1	3	2	3	2	1	4	2	5	1	2	2	2	1	3	2	3	1	4	3	3	1	1	4	2	3	4
7	2	1	2	2	1	1	3	3	1	2	2	2	3	2	2	2	2	3	2	2	1		2	3	2	3	3	2	3	3	3	3	2	3	3	3	2	3	3	3	3	3	3	3	3	3	3	2	2
7	2	2	2	2	2	2	3	3	3	3	2	3	3	2	2	2	2	3	2	3	4		3	3	4	3	4	3	3	3	3	3	3	3	4	3	2	3	3	3	3	3	3	3	3	2	4	4	2
7	3	2	2	2	3	4	2	2	2	2	2	2	2	2	2	2	3	3	3	2	2		2	1	3	3	4	2	2	3	2	3	2	4	4	2	4	4	4	4	3	3	2	4	3	3	2	3	2
13	3	2	2	1	3	3	3	3	2	3	3	1	3	2	3	3	2	3	2	1		1	3	3	3	1	3	3	2	5	3	2	3	3	3	2	4	3	3	3	3	4	3	3	2	3	2	4	3
13	2	1	2	2	1	1	3	2	2	2	3	2	2	2	2	2	3	3	3	3		2	3	2	2	3	3	3	3	3	3	3	3	3	2	3	3	3	3	3	3	2	3	3	2	3	2	3	3
13	3	1	2	1	1	1	2	2	2	2	2	2	2	2	2	2	2	3	2	2		2	3	2	2	2	4	2	2	3	3	4	2	3	3	3	2	3	3	3	3	3	3	3	3	4	3	4	3
13	3	3	3	3	3	3	4	2	4	2	3	2	3	2	2	2	3	2	4	3		4	3	2	4	4	4	3	3	3	3	4	3	4	5	3	4	4	4	4	4	2	4	3	3	2	3	3	3
7	1	2	1	2	2	4	2	2	2	1	2	2	2	1	1	1	3	3	3	2	4		1	2	3	3	2	1	2	4	3	3	2	3	3	2	2	3	3	3	3	3	3	3	3	3	3	3	2
13	3	2	2	2	2	2	3	4	3	3	3	2	3	2	3	4	3	2	3	3		2	4	4	2	2	2	3	3	2	2	2	3	3	2	2	4	2	3	2	3	4	2	2	1	4	3	3	2
13	3	1	2	2	1	3	4	3	3	4	4	4	4	1	3	3	4	3	3	3		3	1	2	4	3	4	1	2	2	3	3	3	3	2	4	3	3	4	3	3	1	2	2	1	4	2	1	1
7	2	1	1	3	2	1	3	2	2	3	3	2	4	1	1	2	3	3	3	3	2		2	4	2	4	2	2	4	2	4	3	2	2	2	3	4	2	2	2	2	4	4	2	3	3	2	4	4
7	2	1	2	2	3	2	3	3	3	2	2	1	3	2	3	3	3	2	3	2	4		4	3	3	3	2	2	3	2	4	4	3	3	2	2	3	3	3	2	3	4	3	3	2	3	3	4	3
7	3	5	3	5	5	5	4	4	3	4	2	2	3	2	2	2	3	2	3	3	3		2	2	4	2	4	2	3	3	1	4	2	4	4	4	2	4	4	4	2	3	2	4	3	3	5	1	1
7	3	4	3	3	2	2	3	2	2	2	3	3	3	2	3	4	4	3	2	2	4		4	4	4	3	4	3	3	3	3	5	4	3	3	3	3	2	1	4	3	3	3	2	2	4	4	4	4
7	1	1	2	2	2	1	3	3	4	2	3	1	3	2	2	2	3	2	3	2	2		2	3	2	2	3	1	2	2	2	3	1	2	3	3	2	2	2	3	2	2	3	3	2	3	3	2	1
13	2	1	1	2	2	1	2	2	2	1	2	2	3	2	2	3	3	3	3	2		1	2	3	2	3	2	2	3	3	3	2	2	3	3	2	2	2	3	3	3	3	3	3	3	3	2	3	3
13	2	2	3	3	3	3	3	3	3	3	3	3	3	2	3	3	3	2	3	3		3	3	3	3	3	3	3	3	3	3	3	3	3	3	3	3	3	3	3	3	3	3	3	3	3	3	3	3
7	4	4	4	3	3	4	4	3	3	4	3	3	3	3	3	4	4	1	4	4	2		1	3	2	3	3	3	4	3	4	3	4	3	3	2	4	3	5	4	3	3	5	3	2	3	4	3	4
7	3	4	3	5	4	5	3	3	2	3	2	3	3	2	3	3	4	1	3	4	2		3	3	3	2	3	3	4	2	3	2	3	2	2	1	2	2	3	2	2	4	4	2	2	4	3	3	3
7	1	1	1	1	1	1	2	2	1	1	2	1	1	1	1	1	2	3	2	2	2		1	2	2	2	3	1	3	2	2	3	2	3	3	2	3	2	3	3	3	3	3	3	1	3	3	3	2
7	3	3	3	2	2	3	3	3	2	2	3	3	3	3	3	2	2	3	3	3	3		3	3	3	3	2	3	3	3	4	3	3	3	3	3	3	3	3	3	2	3	3	3	4	3	3	3	3
13	4	3	3	3	4	2	3	3	2	3	2	2	3	2	1	1	2	3	2	2		2	2	3	4	2	4	2	4	3	2	3	3	3	3	3	5	3	3	2	3	4	4	2	3	4	3	4	4
7	5	4	3	5	3	5	3	4	1	1	2	1	3	1	2	3	4	1	4	4	3		4	1	5	5	5	1	1	4	1	1	1	5	3	4	1	5	4	4	2	5	1	5	3	1	1	5	1
13	3	2	3	3	4	4	2	2	1	1	1	1	3	1	1	1	1	2	3	1		2	1	2	3	3	3	1	2	3	3	3	3	3	3	3	1	3	3	3	2	2	2	3	3	2	3	3	2
13	1	1	1	1	1	1	2	1	2	1	1	1	3	1	2	1	3	3	2	1		2	4	5	2	2	1	1	5	1	5	1	1	2	2	2	3	2	5	1	3	3	4	1	1	4	2	2	4
13	2	1	1	1	1	1	4	4	4	3	3	3	4	1	3	2	4	2	4	2		3	2	3	2	1	1	3	3	1	5	1	3	1	1	1	5	3	3	2	3	5	3	1	1	1	1	5	3
13	2	3	3	2	2	3	3	3	3	3	2	2	3	1	3	2	4	2	3	3		2	2	2	2	2	3	2	2	3	3	3	2	4	2	3	2	3	3	2	2	3	3	3	2	2	3	4	3
7	3	2	2	3	3	2	3	3	4	4	3	3	4	2	3	4	4	1	4	3	4		3	5	3	2	3	2	4	2	3	3	3	1	2	3	4	1	5	1	3	4	2	1	1	3	2	4	4
13	4	4	4	4	4	5	3	2	3	2	2	2	3	2	2	2	3	2	3	3		3	3	2	5	3	3	2	1	3	2	3	1	4	3	5	3	4	4	3	2	3	3	4	2	2	3	3	1
7	5	5	5	5	5	5	3	3	4	3	4	4	4	1	3	4	4	2	4	4	3		4	1	4	5	4	3	2	2	2	4	4	4	5	3	5	4	5	5	4	5	1	5	3	3	4	5	2
7	3	2	2	3	4	4	4	3	3	4	3	3	3	3	2	2	3	2	3	3	3		2	3	4	3	4	2	3	3	3	4	3	5	4	4	2	4	3	4	3	2	3	3	3	3	4	2	2
13	3	2	3	3	3	2	3	3	3	3	3	2	3	1	3	2	3	3	3	2		1	2	3	4	3	4	2	2	4	2	3	3	3	4	3	2	3	3	3	3	3	2	3	2	2	3	3	2
7	2	1	1	1	1	1	3	3	3	2	2	1	3	2	2	2	3	2	2	2	2		1	3	3	3	2	1	3	2	4	3	2	2	2	2	2	3	3	3	3	2	3	2	3	4	3	3	3
13	3	3	3	4	4	4	3	2	3	2	3	2	2	2	3	2	3	3	3	3		1	2	2	2	2	2	3	1	3	2	3	4	2	3	2	3	2	2	3	3	2	2	3	3	2	3	3	3
13	3	3	1	1	2	2	3	3	1	2	2	2	3	2	2	2	4	2	3	2		3	3	2	2	2	2	2	2	2	3	3	2	3	3	2	4	2	3	1	2	3	2	3	4	2	3	2	2
7	3	2	2	2	3	1	3	3	3	2	3	2	3	1	1	3	2	2	2	1	3		3	2	4	2	1	3	3	1	5	4	3	2	1	2	3	4	4	1	4	4	5	4	2	3	5	4	4
13	5	3	3	4	4	2	4	3	3	3	4	1	4	3	2	2	3	3	3	2		2	4	2	4	2	3	3	2	2	3	3	3	4	3	2	4	4	4	3	3	4	3	4	2	2	3	4	3
7	1	1	1	2	1	1	2	1	1	1	1	1	1	2	3	2	3	3	3	2	4		1	5	2	2	2	5	5	1	5	1	3	3	3	3	5	5	5	1	1	5	4	2	3	3	3	2	3
7	1	2	2	2	3	3	2	3	2	2	2	2	2	2	2	2	3	2	3	3	3		1	1	3	3	3	1	1	2	3	3	2	4	3	3	1	3	3	1	3	1	3	4	3	2	3	2	2
7	3	3	3	2	3	2	2	3	3	2	2	1	2	3	3	3	2	3	2	2	2		4	3	3	2	3	4	3	1	4	3	3	2	2	4	3	4	4	4	1	2	4	4	4	3	2	2	4
7	1	1	2	2	2	2	3	3	1	2	3	1	1	1	1	1	3	2	3	3	2		3	3	2	2	2	1	4	2	1	2	2	1	3	1	2	1	2	2	1	3	4	1	2	4	2	5	4
7	4	4	4	4	4	4	4	4	4	4	3	2	3	3	3	2	3	3	3	3	3		3	3	4	4	4	3	4	4	2	4	4	3	4	4	4	4	3	3	3	4	4	4	4	4	4	4	3
13	2	1	1	1	1	1	2	2	2	2	2	1	3	1	2	3	3	3	2	2		1	2	4	3	2	2	1	4	1	5	3	2	2	2	1	2	2	4	1	2	3	4	2	3	2	3	5	3
7	2	2	2	4	3	4	3	3	3	1	2	2	3	2	2	3	3	2	2	2	3		1	1	2	1	2	2	1	2	4	4	4	4	2	3	2	4	2	2	4	2	3	4	1	3	3	2	4
13	1	2	2	2	2	3	3	3	3	2	3	2	2	3	2	3	2	2	2	2		3	3	2	2	2	3	2	2	2	2	2	2	4	3	2	3	4	3	3	3	3	3	3	2	3	2	4	2
7	2	1	2	2	2	1	3	2	3	2	2	2	2	2	2	2	2	3	2	2	2		2	2	2	2	4	1	2	4	2	2	1	3	3	2	2	3	2	3	2	2	2	3	3	3	2	2	2
13	1	1	1	1	1	1	4	3	3	2	4	2	3	2	2	1	4	2	3	1		3	1	3	3	2	2	1	4	1	1	3	2	1	1	1	3	1	1	1	1	1	4	1	1	1	1	4	4
7	1	1	1	1	1	1	3	2	2	2	2	2	2	2	2	2	3	3	3	2	2		2	2	2	2	2	2	2	2	2	2	2	2	2	2	2	2	2	2	2	2	2	2	2	2	2	2	2
7	1	1	1	1	1	1	2	2	2	2	2	2	3	2	2	2	2	3	3	3	2		2	3	2	2	2	2	3	2	3	2	3	2	2	2	3	2	3	2	3	3	3	2	2	3	2	4	3
13	2	1	1	1	1	1	2	2	2	2	3	2	3	1	2	2	3	4	3	2		2	2	3	3	2	3	1	2	3	2	2	4	2	2	2	2	2	3	2	2	3	2	2	3	3	2	3	3
7	1	1	1	1	1	1	3	3	3	2	3	2	3	2	2	2	3	3	3	2	2		2	3	2	2	2	2	3	2	2	2	1	2	2	3	2	2	3	2	2	2	3	3	2	2	2	2	2
7	1	1	2	1	2	1	3	3	4	3	3	2	3	2	2	3	2	2	2	2	2		1	3	2	2	2	3	4	2	2	1	3	2	2	1	3	2	2	1	4	3	4	2	2	4	2	3	5
13	5	5	1	5	5	1	4	4	1	1	1	1	1	1	1	1	4	1	4	4		4	1	1	1	5	5	5	5	1	5	1	1	1	5	1	1	1	1	2	5	5	5	1	1	1	1	5	5
13	2	2	3	4	4	5	3	2	2	3	3	2	3	3	2	2	3	2	3	3		3	2	1	2	2	2	1	1	3	3	2	2	5	3	3	2	4	3	3	2	2	3	4	3	3	2	3	4
13	2	3	3	3	3	3	3	3	3	3	3	2	3	1	1	2	3	3	3	3		3	2	3	4	3	2	1	2	2	3	3	2	2	2	3	2	3	4	2	3	3	3	3	4	2	3	3	2
7	1	1	2	1	1	2	4	4	4	4	3	4	3	3	3	4	2	3	4	1	1		1	1	3	4	4	1	1	1	1	1	1	3	3	3	1	5	5	1	2	1	4	1	1	3	3	1	1
7	4	2	3	3	2	3	3	3	3	3	3	2	3	2	2	2	4	2	3	3	3		1	2	2	3	3	3	2	3	2	3	3	5	3	3	3	4	3	4	2	2	2	4	2	3	4	5	2
7	3	1	2	1	1	2	2	3	2	1	2	2	2	1	2	1	2	2	2	1	3		2	3	3	2	3	2	3	2	2	2	1	3	2	2	2	3	4	3	4	3	3	3	2	2	2	4	3
13	3	2	2	2	3	1	4	2	2	2	2	3	3	2	2	4	4	1	4	4		2	2	2	3	2	3	2	2	4	3	3	3	4	4	4	2	3	3	3	2	3	2	3	2	2	4	3	2
7	2	2	2	4	4	4	3	3	1	3	3	2	3	2	3	2	4	2	3	4	4		1	2	3	3	3	1	2	1	5	3	2	3	2	3	1	3	4	2	3	3	3	3	3	3	3	4	3
7	3	4	4	3	3	3	3	3	3	3	2	3	3	2	3	3	3	3	3	3	3		3	2	3	3	3	3	2	3	3	3	3	3	3	3	3	3	3	3	4	3	3	3	3	3	3	3	3
7	3	3	2	2	2	2	3	3	2	2	2	3	3	2	3	3	3	3	3	2	3		2	2	2	2	2	2	2	2	2	2	2	2	2	2	2	2	2	2	2	1	3	2	4	3	3	3	3
13	1	1	1	1	1	1	1	1	1	1	1	1	1	1	1	1	3	3	3	2		1	1	2	1	1	1	1	2	1	2	2	2	2	2	3	2	2	2	3	2	2	2	2	2	3	3	3	3
13	1	2	1	2	2	1	3	3	4	3	2	1	3	1	2	2	4	2	3	3		4	2	5	2	3	2	1	4	2	2	2	2	1	2	2	3	2	3	2	2	2	4	2	2	4	2	5	5
7	2	1	1	1	1	1	1	2	1	1	1	1	2	1	1	1	3	2	2	2	3		1	2	3	3	2	1	1	2	4	1	1	4	2	1	1	4	4	2	5	3	5	4	2	4	1	4	2
13	1	1	1	1	1	1	3	3	3	2	3	2	3	2	3	2	3	2	3	3		2	2	5	2	2	2	5	5	2	2	2	4	2	2	1	3	2	3	2	3	3	4	2	2	4	2	3	3
13	2	2	3	1	4	1	4	4	3	3	4	4	4	3	4	3	4	2	3	3		3	3	1	4	2	5	1	2	5	1	4	1	4	4	2	5	4	4	3	4	2	3	4	3	3	3	1	2
13	3	4	4	4	4	3	3	3	3	3	3	3	3	3	3	2	3	3	3	3		3	3	2	2	3	3	3	2	3	2	3	3	3	3	3	3	3	3	3	3	3	3	3	3	3	3	3	3
7	1	1	1	1	1	1	2	2	2	1	2	1	3	1	1	1	3	3	3	2	2		1	2	1	2	2	1	2	2	3	1	1	3	2	1	1	4	3	2	3	2	4	3	2	3	2	3	2
7	3	3	3	4	4	3	2	2	1	1	1	2	2	1	2	2	4	1	4	3	4		1	2	2	3	2	4	2	2	2	2	1	3	4	3	3	2	3	3	4	3	2	2	3	3	3	3	2
13	1	3	2	1	2	2	3	3	2	3	3	2	1	3	3	2	3	1	3	3		1	3	3	1	4	4	2	2	2	3	3	2	1	4	3	3	2	3	3	3	2	3	2	2	2	4	4	2
13	4	4	3	2	3	4	3	3	4	4	3	1	3	3	3	3	4	1	4	3		3	4	4	3	3	3	1	2	3	3	2	3	3	4	1	4	3	4	1	4	3	3	2	3	3	3	3	3
13	2	1	2	1	1	1	2	3	2	2	2	2	3	1	1	2	3	3	2	3		3	3	3	3	3	3	2	2	3	3	3	2	3	3	3	2	3	2	3	3	3	3	3	2	3	3	3	2
13	4	4	2	4	4	3	3	2	3	2	2	1	3	2	2	1	3	2	3	2		2	1	1	2	2	2	1	1	2	1	1	2	3	3	2	1	1	2	2	2	2	2	2	2	2	2	2	2
13	1	1	1	1	1	1	3	3	2	2	2	2	2	2	3	2	3	2	3	2		3	1	1	2	2	2	2	2	2	3	2	3	3	1	2	3	2	2	2	2	2	3	3	2	2	2	3	2
7	3	1	1	2	1	1	3	2	2	2	2	2	2	2	2	2	3	3	3	3	3		2	2	2	2	2	2	2	1	2	2	2	2	2	2	2	2	2	2	2	3	2	1	2	2	2	2	2
13	2	1	3	3	2	1	2	2	3	1	2	2	2	1	2	2	3	2	3	2		3	2	3	3	3	3	2	3	2	3	2	2	2	3	1	1	3	2	2	3	4	3	3	2	3	2	4	2
7	1	3	1	2	1	2	3	2	3	3	3	3	3	3	2	2	3	2	3	2	3		2	2	2	4	3	2	3	2	4	3	1	3	2	3	3	2	3	1	4	1	3	2	3	3	3	2	3
7	2	2	2	2	2	2	3	3	3	2	2	2	3	2	2	2	3	2	3	2	3		3	4	3	3	3	3	3	3	3	3	3	3	3	3	3	3	4	3	3	4	3	4	4	4	3	4	4
7	3	3	3	3	3	3	2	2	2	1	3	1	2	2	2	2	1	2	2	1	2		4	5	5	5	4	4	2	3	3	3	2	2	3	4	3	4	3	5	4	3	3	3	4	3	3	3	3
13	2	2	2	3	3	3	2	2	2	3	3	2	3	2	2	2	2	2	2	2		4	2	3	3	2	3	1	2	3	4	4	3	3	3	4	4	3	5	3	4	3	4	2	1	4	4	3	3
13	1	1	1	1	1	1	2	2	1	1	1	1	1	1	1	1	3	3	3	3		1	1	1	1	1	1	2	1	2	2	1	1	1	1	1	1	1	1	2	1	1	1	1	1	1	2	1	2
7	2	1	3	2	2	1	3	3	3	3	3	2	3	2	2	2	2	3	2	2	2		4	2	2	2	2	2	3	3	2	2	3	3	2	3	2	2	2	2	2	2	2	2	3	3	2	2	2
13	4	5	3	4	3	5	3	2	4	3	3	3	3	2	2	1	4	3	4	2		2	2	3	4	2	4	1	2	4	2	4	1	2	4	4	1	2	4	2	4	2	2	2	1	3	4	4	4
7	3	2	2	2	2	1	3	3	3	3	3	2	3	2	3	3	3	3	3	3	2		2	2	2	2	2	2	2	2	4	3	3	3	2	3	3	3	3	2	3	3	4	3	3	3	3	3	3
13	2	2	2	1	2	3	4	3	3	2	3	1	4	2	3	2	4	2	4	4		2	3	1	3	3	2	3	1	3	3	2	3	4	3	3	3	4	3	3	3	3	3	3	2	3	3	5	3
13	3	1	3	1	1	3	4	4	2	2	4	1	4	2	2	1	1	3	2	2		4	2	4	3	4	2	3	4	2	4	4	5	3	2	1	4	2	4	2	5	3	3	3	1	5	4	3	3
7	1	2	2	2	1	1	2	3	2	1	3	1	3	2	2	3	3	2	3	1	2		1	2	3	3	3	2	2	3	2	4	2	4	3	3	4	4	3	2	2	4	3	3	1	4	4	4	3
13	1	1	1	1	1	1	2	3	2	1	2	2	3	2	2	2	3	2	2	2		3	3	2	2	2	2	2	3	2	4	2	3	3	2	1	4	3	3	2	4	4	3	3	2	4	2	3	3
13	2	1	2	2	3	2	2	2	2	2	3	2	2	2	2	2	4	2	3	3		4	2	3	3	3	3	2	3	3	3	3	3	3	3	2	3	3	3	3	3	2	2	3	3	3	3	2	2
13	3	2	3	4	3	4	4	2	2	2	2	2	2	2	2	1	3	2	3	3		3	2	3	4	4	2	1	3	4	4	3	3	4	4	2	3	2	3	4	1	3	3	3	4	2	2	3	2
13	2	4	4	5	5	5	3	2	3	2	2	2	2	2	2	1	4	2	4	2		3	4	3	4	3	4	2	3	3	2	4	2	2	4	5	1	4	3	3	1	3	2	3	3	2	4	3	2
13	1	1	2	2	2	1	2	2	3	2	2	2	2	2	2	3	3	2	2	2		3	1	2	2	2	2	2	2	2	2	1	2	4	2	2	2	3	2	2	2	2	3	3	2	3	2	3	2
13	3	3	2	3	4	3	3	3	2	3	3	2	3	2	3	2	3	3	3	2		3	2	4	3	2	3	4	4	3	2	4	4	2	4	4	4	2	4	4	2	3	2	2	2	2	4	3	4
7	1	1	1	1	1	1	3	2	3	2	2	2	2	2	2	2	4	2	4	3	3		4	2	1	2	2	2	1	1	3	3	3	3	3	3	3	2	2	2	2	3	3	2	2	2	4	3	3
7	2	2	3	4	2	2	2	2	2	3	3	1	3	1	3	2	3	2	2	4	3		2	2	2	4	4	3	2	3	3	2	3	4	2	4	4	2	4	1	1	2	2	1	2	1	2	4	2
13	2	1	1	2	2	1	2	2	2	2	2	1	3	1	1	1	3	2	3	2		3	2	4	1	4	2	1	3	2	4	2	1	2	1	1	2	1	3	2	3	2	4	2	1	3	2	5	3
13	4	1	3	1	1	1	3	3	4	4	3	1	4	1	2	2	4	3	4	3		4	3	3	3	2	2	3	3	2	2	3	2	3	2	3	2	3	4	2	2	3	4	3	2	2	3	3	3
13	2	1	3	2	1	1	3	3	3	2	3	1	3	1	3	2	4	2	3	3		3	1	3	2	3	4	1	3	2	2	1	3	2	3	5	5	3	4	3	4	4	5	2	1	3	4	5	3
7	4	1	2	2	3	1	2	3	1	1	1	1	3	1	2	2	3	3	3	2	1		3	4	3	3	2	3	4	4	2	2	3	2	4	2	3	2	3	3	4	4	3	2	2	3	3	4	3
7	1	1	2	2	1	2	3	2	2	3	3	3	2	3	2	3	3	3	4	2	2		3	4	4	3	3	3	3	3	4	3	3	4	3	4	4	3	3	4	3	4	4	3	3	3	4	3	4
7	4	3	3	2	3	3	3	3	4	3	3	2	4	3	3	3	4	4	2	2	2		4	4	4	4	4	4	3	3	3	4	3	3	3	3	4	3	3	4	4	3	4	4	3	3	4	4	4
13	2	1	3	2	2	2	3	3	2	2	3	2	3	1	2	2	4	2	3	3		2	3	2	1	3	4	3	2	3	2	2	2	3	4	2	3	3	3	4	3	4	4	3	3	3	2	4	4
13	1	1	1	1	4	1	3	3	3	2	3	2	4	2	2	2	4	3	4	2		4	5	5	3	1	3	5	2	3	5	3	2	2	2	5	5	2	5	1	4	2	3	1	1	4	4	5	2
13	1	1	1	1	1	1	2	2	1	1	3	1	3	1	3	1	4	3	3	3		2	3	3	2	4	1	1	4	2	5	1	1	1	1	1	2	1	5	1	4	3	5	1	2	3	2	2	3
13	1	4	3	3	3	1	3	3	4	1	2	1	4	1	4	2	3	2	4	2		4	1	3	3	3	3	1	4	3	3	2	1	1	3	3	1	1	5	2	2	1	1	1	1	1	1	1	1
7	3	2	2	2	2	1	2	3	3	2	3	2	3	1	3	2	3	3	3	2	2		3	3	4	4	3	2	4	2	3	3	4	2	2	2	2	3	4	3	4	2	3	3	2	3	3	4	3
13	2	4	4	4	4	5	3	2	2	2	2	2	3	2	2	2	3	2	3	3		4	2	1	5	3	4	3	1	4	2	4	3	5	5	4	4	4	3	4	2	2	1	5	4	1	4	2	2
13	2	1	2	1	1	1	1	2	3	2	2	2	3	1	1	1	2	3	3	2		1	3	3	2	3	4	3	3	2	3	3	3	3	4	3	3	3	3	4	3	3	4	3	2	4	3	3	3
13	3	1	3	2	3	3	2	2	2	2	3	2	2	2	2	3	2	2	3	2		2	3	2	2	2	3	4	3	3	3	3	3	2	3	4	3	3	2	4	3	3	3	2	3	2	3	4	3
7	2	2	3	3	2	2	3	3	4	3	3	2	3	2	3	3	4	3	3	3	3		2	3	2	2	2	2	2	2	2	2	3	2	2	2	2	2	4	3	3	2	2	2	2	3	3	3	3
7	2	1	3	2	3	2	3	3	3	4	3	2	3	4	3	2	2	2	3	2	3		1	2	3	2	3	2	3	2	2	3	3	2	1	2	1	3	3	3	2	2	3	3	2	3	3	3	3
7	2	2	2	1	1	2	2	2	2	2	2	2	2	1	2	2	2	3	2	2	3		2	3	2	2	4	2	3	4	2	2	2	2	4	2	3	2	3	3	3	3	2	3	3	3	2	2	2
7	4	1	1	1	2	1	2	3	4	3	3	2	3	2	2	2	4	1	4	3	2		2	2	3	3	3	1	3	3	3	3	3	3	2	3	1	3	5	3	4	2	3	3	3	3	3	2	2
7	2	1	1	1	1	1	2	2	2	2	2	2	2	2	2	2	3	3	3	3	2		2	2	2	2	2	2	2	2	2	2	2	2	3	3	3	3	3	3	3	4	2	2	2	2	2	2	2
7	1	1	1	1	1	1	2	3	2	2	2	2	3	2	2	2	3	2	2	2	3		2	2	3	2	3	3	2	2	3	2	3	3	2	3	3	3	2	3	2	3	3	2	3	3	3	3	2
7	2	1	1	1	2	1	3	2	2	2	3	3	2	2	2	2	3	2	3	2	1		3	2	3	5	2	4	2	3	4	5	3	4	2	4	2	3	2	4	3	3	3	1	5	4	3	2	3
7	3	2	2	2	3	3	2	2	3	3	3	2	2	2	2	2	2	3	2	3	2		2	2	3	2	2	2	2	2	2	2	2	2	2	2	2	2	2	2	2	2	2	2	2	2	2	2	2
13	2	3	3	3	4	5	3	2	3	3	3	2	3	2	3	4	3	2	4	1		2	2	1	3	1	2	1	1	1	2	3	1	5	2	4	3	5	4	2	3	3	3	5	1	3	3	3	1
13	5	5	3	4	3	4	4	4	4	4	4	2	3	2	3	3	4	3	4	4		4	2	2	5	4	4	5	3	5	1	2	1	1	3	4	4	3	2	1	3	3	2	2	2	2	5	4	4
13	1	1	1	1	2	1	2	3	1	1	2	1	3	1	2	1	3	3	3	2		2	2	3	1	2	3	2	4	2	4	2	2	2	3	2	3	3	3	2	2	3	5	5	1	4	1	3	4
7	1	1	1	1	2	1	3	3	3	1	3	1	3	2	2	2	3	3	2	2	3		2	2	3	2	3	2	2	2	2	3	3	3	2	1	3	2	3	3	3	3	4	4	2	4	4	4	2
13	1	1	1	1	1	1	1	1	1	1	1	1	3	1	2	1	3	2	3	3		2	1	2	1	4	1	1	4	1	5	2	2	2	1	1	1	1	1	1	4	1	3	1	1	3	1	1	3
13	1	1	1	1	1	1	2	2	1	1	1	1	1	1	1	1	2	2	2	2		1	2	3	2	1	1	1	1	1	1	1	1	1	1	1	1	2	2	2	1	2	2	2	2	2	2	2	1
7	4	4	4	5	4	5	3	3	4	4	4	3	3	4	4	4	4	2	4	4	3		2	2	4	5	5	4	2	3	1	3	3	2	5	3	3	4	4	4	4	2	2	3	3	3	3	3	2
13	4	3	3	2	1	2	2	2	2	2	2	1	2	1	2	2	3	2	2	1		2	2	2	4	2	3	2	2	3	2	5	2	4	5	4	3	4	4	2	2	4	2	3	2	3	5	5	1
13	1	1	1	1	1	2	3	2	2	2	2	2	2	2	2	2	3	3	2	3		2	2	4	3	4	3	3	3	3	3	3	3	3	2	2	4	2	3	3	2	3	3	2	2	3	3	4	3
13	2	1	2	2	1	1	3	3	3	3	3	2	2	2	1	2	2	2	2	2		1	2	2	2	3	3	3	3	2	3	2	2	3	3	3	3	3	3	3	3	3	2	3	3	3	3	3	3
13	1	1	1	2	1	1	2	2	2	1	1	2	2	2	2	2	3	3	2	2		2	2	2	2	2	3	1	2	2	2	1	1	2	2	1	1	2	3	2	3	1	3	2	1	3	3	1	3
7	1	1	1	2	1	1	4	3	4	2	4	1	3	2	3	3	3	3	3	3	3		2	3	4	3	3	2	3	3	2	4	3	2	3	1	3	1	3	3	3	3	3	3	2	3	2	3	2
13	2	1	2	2	3	1	3	2	3	3	3	2	3	1	1	2	2	3	2	3		3	2	3	2	3	2	4	3	1	1	3	2	2	3	2	3	3	3	2	2	4	4	3	1	2	2	4	3
13	1	1	1	1	1	1	2	2	1	1	2	2	3	1	1	2	2	3	2	2		3	5	4	3	1	1	4	5	1	2	3	2	1	1	1	1	1	5	1	2	3	5	1	1	2	3	5	3
13	1	1	1	1	2	1	4	3	3	2	3	1	3	2	2	2	3	3	3	3		2	2	3	2	2	3	2	3	1	5	2	3	2	3	1	2	2	4	2	2	3	3	3	3	4	2	4	4
13	1	2	1	3	5	2	4	4	4	1	4	1	4	1	3	2	4	1	4	4		2	1	4	4	2	1	1	4	3	2	4	2	2	2	2	2	3	3	2	3	2	4	3	5	3	3	3	4
13	3	1	1	2	2	1	2	2	1	3	2	3	3	2	1	2	2	3	2	2		3	2	3	2	2	2	2	3	2	3	3	4	3	2	2	3	2	2	2	3	3	3	2	2	2	2	3	3
7	3	2	2	2	2	2	2	2	2	2	3	2	2	2	2	2	2	3	2	2	3		3	3	3	3	3	3	3	4	3	3	3	4	1	3	2	2	2	2	2	2	3	2	2	4	2	2	3
13	5	5	5	5	5	4	4	4	4	4	4	1	4	4	4	4	4	1	4	4		4	5	4	1	1	4	1	1	4	1	1	3	4	5	3	3	2	2	4	2	4	2	2	1	2	2	4	4
7	2	1	2	2	2	1	3	3	3	3	3	3	4	3	2	2	3	2	3	2	2		4	4	3	2	2	1	4	2	2	3	3	2	2	4	2	2	3	2	2	3	3	2	2	3	2	4	3
7	1	1	1	1	1	1	1	1	1	1	1	1	1	1	1	1	4	2	4	3	2		1	2	1	1	1	1	2	2	2	2	1	2	2	2	2	2	3	2	3	2	3	3	2	5	4	3	2
7	3	1	2	2	1	1	3	3	3	2	3	1	3	1	2	2	2	2	2	2	2		3	3	3	2	2	4	3	2	3	3	3	3	4	2	4	3	3	2	3	3	2	2	4	3	3	5	4
7	3	2	3	2	2	1	4	4	4	3	4	3	4	4	2	4	4	3	4	4	4		5	5	3	3	5	3	5	5	2	5	4	1	5	1	5	1	3	4	4	4	3	1	1	5	3	5	4
7	2	1	2	3	2	2	3	2	2	2	2	2	2	2	3	2	2	2	3	3	2		2	2	2	2	2	3	3	2	3	2	2	2	2	2	3	2	3	2	2	2	2	2	3	2	2	2	2
7	4	3	3	3	3	3	3	3	4	4	4	3	3	3	3	1	3	2	2	3	1		3	3	2	3	4	4	2	3	3	3	3	3	3	3	3	3	3	4	4	3	3	3	3	3	3	3	3
7	1	1	1	1	1	1	3	2	2	3	2	3	3	3	1	1	3	3	3	2	1		1	2	1	2	2	1	2	2	2	3	3	3	2	3	1	3	3	2	1	2	3	3	1	3	3	1	1
13	1	2	1	2	1	1	3	2	3	1	2	2	3	1	3	2	3	3	3	3		3	1	3	2	3	2	3	3	2	2	1	2	2	1	1	1	2	4	1	3	3	3	2	1	3	1	3	2
7	3	1	3	2	2	2	2	3	2	2	2	2	2	2	2	3	3	3	3	3	2		2	2	2	2	2	2	2	3	2	2	3	2	2	2	2	2	3	3	2	2	3	3	2	2	2	4	2
13	4	3	3	4	4	4	4	4	4	3	3	2	3	3	3	2	3	2	4	2		3	3	3	3	1	4	2	2	3	3	2	1	3	4	3	4	3	4	4	2	4	3	3	3	3	3	2	2
7	2	1	1	2	1	1	3	3	3	3	2	1	3	2	1	2	3	3	3	2	2		2	3	3	3	3	2	3	3	2	3	3	3	3	3	2	2	3	2	3	3	3	4	3	3	3	3	3
7	2	1	3	1	2	1	3	3	4	4	4	3	4	2	3	2	3	1	3	3	2		2	2	2	2	3	1	4	2	2	3	3	3	2	2	1	3	2	2	3	2	3	2	3	4	2	3	3
7	2	2	2	2	3	3	3	3	3	3	3	2	3	1	2	2	4	1	4	3	3		3	2	3	3	3	2	2	3	2	3	2	3	3	3	3	3	3	3	2	3	3	3	3	3	3	3	3
13	4	2	2	2	2	2	3	3	3	3	3	3	3	2	3	2	3	3	3	2		3	2	2	2	2	1	1	1	2	2	3	3	3	3	2	5	2	3	3	3	3	3	3	3	3	3	3	2
7	3	2	2	3	2	2	4	3	4	3	3	2	4	2	2	3	4	3	3	2	2		2	3	3	3	3	3	2	4	2	3	3	3	3	2	3	4	3	3	3	3	3	3	3	3	3	5	2
7	2	3	2	2	2	2	4	3	4	4	4	3	3	2	3	3	4	2	4	4	4		2	1	3	3	5	3	1	3	1	3	1	5	5	3	3	5	3	5	2	2	1	5	3	1	3	3	1
7	1	1	1	1	1	1	3	2	3	1	3	2	3	2	2	2	3	4	3	3	2		1	2	2	2	1	1	3	2	5	1	2	2	2	1	1	2	2	2	2	2	2	2	1	1	1	5	5
7	2	2	2	1	1	2	3	2	3	2	2	2	3	2	1	3	3	2	3	3	3		5	2	2	4	2	4	3	2	4	4	2	3	2	2	4	3	4	1	3	5	4	2	2	4	2	4	3
7	2	1	1	2	2	2	2	3	3	2	3	2	3	2	3	3	2	3	2	2	2		3	3	2	2	2	2	2	2	2	2	2	2	2	2	2	2	2	2	2	4	3	2	2	3	2	2	2
13	2	1	1	1	1	1	1	1	1	1	1	1	1	1	1	1	2	3	2	2		1	1	1	1	1	1	1	1	1	4	1	1	1	3	1	3	1	1	1	1	1	1	1	1	1	1	1	1
7	2	2	2	2	2	2	4	3	3	3	3	3	3	2	3	3	4	2	3	3	3		1	2	3	3	4	5	2	4	4	3	3	3	4	4	2	4	4	4	2	4	2	3	2	3	3	3	3
13	3	3	2	2	2	1	3	3	3	3	3	2	3	3	3	3	3	3	3	3		3	3	3	3	3	3	4	4	2	2	4	3	4	3	2	4	5	4	4	5	4	4	4	4	4	5	5	3
13	3	2	2	2	2	2	3	3	2	2	2	2	2	2	2	2	3	2	3	2		3	4	3	2	3	2	3	4	2	3	4	2	2	2	2	3	2	3	2	3	2	4	2	2	4	3	4	3
13	2	1	2	1	2	1	4	3	3	2	3	3	4	2	2	3	4	2	3	2		2	1	2	1	2	5	1	3	3	4	2	2	3	3	3	3	3	2	2	2	3	3	4	1	5	5	4	1
13	1	2	2	3	2	2	2	2	2	2	2	2	3	2	2	2	3	3	3	2		2	1	1	2	1	4	1	1	1	1	1	1	1	4	1	1	1	1	4	1	2	1	1	3	3	2	2	1
7	3	2	3	2	2	1	4	3	4	3	4	3	4	2	4	2	3	3	3	2	4		3	2	2	3	3	5	3	1	2	4	4	3	3	2	5	3	4	3	3	2	2	3	3	2	3	5	3
13	1	1	1	1	1	1	3	3	3	2	3	3	3	2	2	1	3	2	3	3		2	1	5	2	4	2	5	5	1	5	2	3	1	1	1	4	2	3	1	3	3	4	2	1	3	2	5	3
7	1	1	1	3	1	2	3	2	2	1	1	1	1	1	2	2	1	3	2	1	3		2	2	3	2	2	4	2	3	2	3	2	3	2	3	3	2	3	2	4	3	3	2	3	3	2	3	2
13	1	1	1	1	1	1	2	3	2	2	2	2	2	2	2	2	3	3	3	2		4	1	3	2	2	3	2	2	3	2	3	2	2	3	2	2	2	3	2	4	2	2	2	2	2	2	3	3
7	2	1	2	1	3	1	3	3	3	2	3	1	3	1	3	2	3	3	3	2	3		3	2	3	2	3	1	2	3	2	3	3	2	3	3	2	2	3	3	3	3	3	3	1	4	3	3	2
13	2	2	2	2	2	1	3	2	1	2	2	2	2	2	2	2	4	2	4	4		3	2	3	2	2	2	2	2	2	2	2	2	2	2	2	2	2	3	3	3	3	3	2	2	3	3	3	3
7	2	2	3	4	1	1	1	1	1	1	1	1	3	1	1	1	2	3	3	1	3		4	2	1	2	2	2	4	3	3	1	1	1	2	2	5	3	4	4	2	4	1	4	2	5	2	5	4
7	1	3	2	3	4	4	2	2	2	2	2	2	3	2	1	2	4	2	2	2	2		3	3	4	3	4	4	3	4	3	4	3	3	5	5	3	3	4	4	3	5	3	3	4	3	3	4	4
13	1	2	2	1	1	1	1	1	2	1	1	1	3	1	1	1	3	3	3	2		2	2	3	2	2	1	1	3	2	4	2	1	2	2	2	1	2	3	2	3	2	3	3	3	3	2	3	3
13	3	1	1	3	2	1	1	3	3	2	2	3	3	2	3	2	3	3	2	3		2	2	3	3	2	2	2	3	2	2	2	2	3	3	3	3	3	3	3	4	3	4	3	2	2	2	3	3
7	4	1	2	3	2	1	2	3	3	2	2	2	3	1	4	2	4	3	4	2	3		1	3	2	3	1	2	2	2	3	2	3	2	1	1	1	1	2	2	1	1	3	2	1	4	2	4	4
13	2	2	1	2	3	2	4	3	4	3	3	3	3	3	3	3	4	3	4	3		4	3	3	3	3	2	2	3	3	3	4	3	2	2	2	1	2	2	3	3	3	3	2	2	3	3	4	3
13	3	3	3	3	3	2	4	3	3	2	3	2	3	2	3	2	3	2	3	3		3	3	2	2	2	3	3	3	3	3	3	4	4	3	4	2	3	2	2	2	2	3	3	3	4	3	2	3
7	3	2	2	1	1	1	3	2	2	2	2	1	2	1	1	1	3	3	3	3	3		2	2	3	3	3	2	2	3	3	3	3	3	4	3	3	3	4	3	3	3	3	2	2	3	4	4	3
7	2	2	1	5	5	1	3	1	1	1	1	1	4	1	1	1	4	2	4	2	2		3	3	2	4	1	1	3	3	5	3	4	3	1	1	2	2	5	2	3	2	3	3	3	3	1	3	3
13	2	3	3	4	4	4	3	3	2	3	3	3	3	3	3	3	4	3	4	4		3	3	2	3	3	3	3	4	4	4	4	4	4	4	2	3	3	3	3	3	3	3	3	3	3	3	3	3
13	3	2	2	3	3	3	3	3	2	2	3	2	3	2	2	2	3	3	2	2		3	4	2	3	3	4	3	3	2	2	2	3	3	3	3	3	3	3	3	3	3	4	3	3	3	3	3	3
13	1	4	4	4	3	3	3	3	3	4	4	1	3	2	1	2	4	3	4	1		2	3	1	4	1	4	1	3	4	1	3	5	5	5	5	4	5	4	3	1	4	2	4	1	1	4	2	1
7	1	3	1	3	3	1	4	4	4	1	1	1	4	1	1	1	4	1	4	4	4		1	1	1	1	1	1	1	1	1	1	1	1	1	1	1	1	1	1	1	1	1	1	1	1	1	1	1
13	2	2	2	2	2	3	3	3	3	3	2	3	3	2	2	3	2	2	2	2		2	3	2	3	3	3	2	3	3	3	2	3	3	3	2	2	2	3	3	3	3	2	3	3	3	3	4	3
7	2	2	2	1	2	2	2	2	2	2	2	2	2	2	2	2	3	3	3	3	4		2	2	2	2	2	2	2	2	2	2	2	2	3	2	2	2	2	2	2	2	2	2	2	2	2	2	2
13	3	3	4	4	1	2	3	3	2	2	2	2	2	2	2	2	3	2	3	3		2	2	3	3	2	3	1	2	3	2	3	2	3	3	3	2	3	4	3	2	3	1	3	3	3	3	3	2
7	2	3	1	2	5	3	3	3	3	3	3	2	2	2	3	2	3	3	3	2	2		3	2	3	3	4	1	2	3	3	3	3	3	3	1	3	3	2	4	1	2	2	2	3	4	3	2	2
13	3	3	2	3	3	2	3	3	3	2	2	2	2	2	2	2	3	3	3	3		2	2	3	3	3	3	3	3	3	3	2	2	3	1	1	1	2	1	1	1	1	4	3	3	2	1	1	2
7	2	1	2	2	2	1	2	3	1	2	1	1	3	1	2	1	3	3	3	3	3		1	2	3	2	4	1	2	3	3	4	2	4	4	4	3	4	4	2	2	3	1	3	1	3	3	4	2
13	3	1	1	1	2	1	3	4	4	3	3	3	3	2	3	4	4	2	3	2		2	4	2	3	2	3	4	2	3	4	4	4	5	3	3	4	5	4	3	3	3	3	4	1	4	4	5	2
7	2	1	1	1	1	1	3	3	2	2	2	2	3	1	2	1	2	3	2	2	3		2	4	2	4	2	2	4	2	4	2	2	2	2	4	2	2	4	2	3	2	4	3	2	4	2	4	3
7	2	2	2	2	2	2	3	2	3	3	3	1	3	3	2	3	3	3	3	2	2		2	3	4	3	3	1	3	4	3	3	2	2	3	2	2	2	3	3	3	2	4	2	2	3	3	2	4
7	1	1	1	2	5	5	1	1	1	1	1	1	1	1	1	1	1	1	1	1	1		1	1	1	1	2	1	2	1	5	1	1	3	1	1	2	3	1	2	3	3	3	3	2	3	1	3	2
13	5	5	5	5	4	5	3	3	1	1	2	1	3	1	2	2	4	2	4	4		2	2	5	3	3	5	1	4	3	2	3	3	2	5	4	3	2	3	3	2	3	1	2	2	3	3	4	4
7	3	2	3	1	1	1	4	3	4	4	4	4	3	3	2	2	4	2	4	4	3		2	2	2	2	3	2	2	2	4	2	2	2	3	2	3	2	4	3	2	2	4	2	2	4	2	4	3
13	2	1	1	1	1	1	3	2	3	2	3	2	3	2	3	2	3	2	3	2		3	3	3	3	3	3	3	2	3	3	3	3	3	3	4	3	3	3	3	3	3	3	3	2	3	3	3	2
7	3	3	2	2	2	2	3	3	3	3	3	3	3	3	3	3	3	3	3	3	3		2	2	3	2	1	1	2	2	2	2	2	2	3	2	3	2	3	2	3	2	2	2	2	2	2	3	2
13	5	2	3	2	2	1	3	3	3	3	3	2	3	2	2	3	3	3	2	2		4	4	3	3	3	3	2	4	2	3	1	2	2	3	1	2	2	4	2	2	3	2	2	1	2	2	3	3
13	3	3	4	3	2	2	4	4	4	4	3	2	3	3	4	2	4	2	3	3		2	2	2	2	2	3	3	4	2	3	4	3	2	2	3	2	4	5	2	3	3	4	1	2	2	2	4	2
13	1	3	3	3	4	3	3	2	3	2	3	1	3	2	2	3	3	2	3	3		2	1	2	3	2	2	2	2	2	3	2	2	4	2	2	4	4	4	2	4	4	4	4	2	4	2	3	2
13	2	2	2	2	3	1	3	3	3	3	3	3	3	2	3	2	3	2	3	3		3	2	3	3	3	4	3	2	4	2	3	4	3	3	3	4	4	3	3	3	2	2	3	3	3	3	4	2
7	2	1	2	1	2	1	2	2	3	2	2	2	3	2	3	3	3	3	3	2	3		3	2	2	4	3	3	2	2	1	1	2	2	1	3	4	3	3	3	3	2	3	2	1	3	3	2	2
13	2	3	3	2	2	2	3	3	3	3	3	2	3	2	2	2	3	3	2	2		3	3	3	3	3	3	2	3	2	2	2	3	3	3	2	2	2	3	2	2	2	3	2	2	3	2	4	4
7	2	2	1	1	1	2	4	2	4	3	3	1	4	2	2	2	3	2	4	2	3		5	3	3	1	3	4	3	2	1	2	4	5	2	1	4	5	3	2	2	4	2	4	2	2	2	4	2
13	1	1	3	3	1	3	3	3	3	2	2	2	3	1	2	2	4	1	4	3		3	1	4	3	2	4	1	2	2	2	3	2	3	3	3	1	1	3	3	1	1	2	1	2	2	2	3	2
7	2	2	3	1	2	1	4	3	3	3	2	1	4	2	2	2	4	3	3	4	3		2	3	2	2	3	2	2	2	3	3	4	4	2	1	2	3	4	3	3	4	4	3	4	2	3	3	2
7	3	3	3	3	3	4	3	3	3	3	3	3	3	3	2	3	4	1	1	2	3		3	3	3	3	2	2	2	2	4	4	4	4	3	3	3	3	3	3	3	3	3	3	3	2	3	3	3
13	1	1	1	1	2	1	2	1	1	1	2	1	1	1	2	1	3	2	2	2		3	3	4	3	3	3	3	3	3	3	2	4	4	3	3	3	3	3	3	2	4	3	2	3	3	3	3	3
13	3	1	2	1	2	3	3	3	3	2	2	3	3	2	3	2	3	3	2	2		3	2	3	2	3	3	2	2	3	3	3	2	3	3	3	2	2	3	3	3	3	3	3	3	3	3	2	3
13	2	3	1	2	2	1	2	2	1	1	1	1	2	1	1	1	2	3	3	2		2	1	2	3	2	4	1	3	5	3	4	1	3	5	3	1	3	1	3	2	2	3	3	2	3	2	3	2
13	1	3	2	2	2	2	2	2	2	3	2	2	3	2	2	2	4	2	3	2		2	2	3	3	3	3	2	2	3	3	2	2	4	2	3	3	3	4	2	3	4	4	4	3	2	3	3	3
7	2	1	1	3	1	3	2	3	4	1	1	1	2	1	3	1	4	2	4	4	2		1	1	5	4	2	1	2	2	5	4	1	3	2	4	1	3	3	1	4	1	3	4	4	3	4	4	1
7	3	4	2	2	2	2	3	2	3	1	3	1	1	3	2	3	2	3	3	3	1		1	1	1	2	2	1	1	1	3	2	2	2	2	2	2	2	3	3	4	3	4	3	2	1	1	1	3
13	3	3	3	3	3	3	2	1	1	3	3	1	3	1	2	1	4	2	3	3		2	3	3	3	2	3	2	3	3	3	2	4	2	3	2	3	2	3	2	4	4	3	2	3	3	3	5	3
7	1	1	2	2	1	2	3	2	3	2	3	1	3	1	2	2	3	3	3	2	2		3	2	1	4	2	2	2	1	4	1	1	2	2	2	3	2	3	1	2	3	4	3	1	4	3	4	3
13	3	2	3	3	3	3	3	3	3	3	2	3	2	2	2	3	2	3	3	3		3	2	2	4	3	3	3	2	4	3	3	2	3	4	3	1	3	3	3	3	3	3	3	3	4	2	3	3
13	1	1	1	1	2	1	2	3	1	2	3	2	3	1	2	3	3	2	3	2		3	2	1	3	2	2	1	2	1	3	3	2	4	2	2	2	4	3	2	2	3	3	4	1	3	3	3	2
13	1	1	1	1	1	1	2	2	2	2	3	2	3	2	3	2	2	2	3	3		2	3	3	2	3	3	3	3	3	3	2	3	4	3	2	2	2	3	2	3	2	3	3	2	4	2	4	3
13	1	1	1	1	1	1	3	3	4	2	3	2	3	1	3	2	3	2	3	3		2	3	3	3	3	3	2	3	2	3	2	3	2	2	3	3	3	3	3	3	3	3	3	2	2	3	4	2
13	1	1	2	1	1	1	1	1	4	2	3	1	3	1	1	1	3	3	3	2		3	2	4	4	3	2	1	4	3	3	3	1	1	1	1	5	1	4	1	4	3	4	1	1	4	2	5	4
7	3	3	3	3	3	3	4	3	3	3	4	3	3	3	3	3	3	2	3	3	3		3	3	3	3	3	3	2	3	4	2	3	3	3	3	3	3	3	3	3	3	3	3	2	3	3	4	3
13	4	5	4	5	4	5	2	2	2	2	2	1	2	2	2	1	3	2	3	3		3	3	3	4	3	3	2	3	3	3	3	3	2	3	3	2	2	4	2	3	3	2	2	3	2	3	3	3
13	3	3	2	3	2	2	2	3	1	2	2	2	2	2	3	2	3	2	3	3		3	2	2	2	3	4	1	2	3	4	3	3	4	3	3	2	3	3	2	3	3	3	4	2	3	3	3	2
7	3	4	3	3	2	2	2	3	2	3	3	2	2	2	3	2	2	3	2	2	3		2	3	2	3	4	3	2	2	3	2	4	3	4	3	5	3	2	3	3	2	4	3	4	4	3	4	3
13	3	1	2	3	3	2	3	3	3	3	3	1	3	3	2	3	3	3	3	2		3	1	2	3	1	4	5	2	5	3	3	4	4	5	3	4	5	4	4	3	4	2	4	2	4	3	4	2
13	2	1	1	1	2	1	2	3	2	1	1	2	3	1	1	1	4	3	3	3		3	2	4	2	2	2	2	1	1	5	3	2	1	1	3	1	1	3	1	3	3	5	1	2	4	2	5	3
7	3	1	2	1	1	1	3	3	3	1	2	2	3	1	3	2	3	3	3	3	3		2	3	3	3	3	3	3	3	2	3	3	3	2	2	2	2	3	3	3	3	3	3	3	3	2	3	3
7	3	3	3	4	3	4	3	3	3	2	2	3	3	2	2	3	4	2	4	3	2		2	2	3	3	4	2	2	3	3	3	2	2	4	4	3	3	3	3	3	3	2	3	3	3	3	4	2
7	1	1	2	2	1	1	1	1	1	1	2	1	1	1	1	1	3	2	4	2	2		3	2	4	3	3	3	3	3	3	4	3	4	3	3	4	3	4	2	2	1	3	2	3	3	4	2	2
7	3	1	2	1	1	1	1	1	1	1	1	1	1	1	1	1	3	2	4	2	2		1	2	1	1	2	1	1	1	1	1	1	1	1	1	1	1	1	1	1	1	2	1	1	1	1	1	1
13	1	1	2	1	2	2	2	2	2	2	2	2	3	2	1	2	3	3	2	1		3	2	4	2	3	2	2	4	2	4	2	3	1	2	3	4	1	2	2	2	3	4	1	2	3	2	3	5
13	2	1	4	3	1	1	1	2	3	2	2	1	3	1	2	3	3	3	2	2		3	4	2	3	4	4	2	3	2	4	2	3	2	3	2	3	2	2	1	5	3	4	2	1	4	4	3	4
13	4	1	3	2	2	1	1	1	1	1	1	1	1	1	1	1	3	3	2	2		2	2	4	2	2	1	2	1	2	5	1	3	2	1	1	5	3	1	3	3	3	3	3	1	3	4	2	2
13	3	3	3	3	3	4	3	2	3	3	3	3	3	3	2	3	3	2	2	2		3	3	3	3	3	2	3	3	3	3	3	3	3	3	3	3	3	3	3	3	3	3	3	3	3	3	3	3
13	2	3	3	3	3	3	3	3	3	3	3	3	3	3	3	3	3	2	3	3		2	2	2	3	2	2	2	2	2	2	2	2	2	2	2	2	2	2	2	2	2	2	2	2	2	2	2	2
13	3	2	2	3	3	3	4	4	4	4	3	4	3	3	2	3	4	3	2	2		3	3	2	3	3	3	3	2	3	2	3	3	3	3	3	3	3	3	3	2	3	3	4	3	4	4	3	2
13	2	1	2	2	2	1	3	2	2	2	2	1	3	1	1	1	4	2	4	2		2	1	1	3	2	5	1	2	2	2	1	4	2	5	1	1	3	2	4	3	2	3	3	1	4	3	4	3
13	3	1	2	2	2	2	2	2	2	2	2	3	2	2	2	2	3	3	4	3		2	2	2	2	3	3	3	2	2	4	3	3	3	3	3	3	3	3	4	3	3	3	3	3	2	2	4	3
13	4	5	5	5	5	5	4	4	4	4	4	4	4	4	4	4	4	4	4	3		4	2	5	5	5	5	5	3	5	5	5	5	4	5	5	4	5	5	5	5	4	5	5	4	5	5	5	4
7	1	1	2	3	2	4	2	1	2	2	2	2	3	2	2	1	3	3	3	2	2		2	2	1	3	3	1	2	3	2	2	3	3	3	3	1	3	2	3	2	3	2	2	3	3	1	1	2
7	2	1	2	2	2	2	3	3	3	2	2	3	3	2	3	3	4	1	3	3	2		2	1	3	3	3	1	1	3	2	3	3	5	2	2	3	5	3	3	2	3	1	4	1	4	2	4	1
7	1	1	1	1	1	1	2	2	1	1	1	1	2	1	2	1	3	2	3	3	3		1	2	2	3	2	1	5	1	4	1	1	2	1	1	1	2	3	2	4	1	4	2	3	5	4	2	4
7	4	5	5	5	5	5	4	3	1	3	2	2	3	1	2	3	3	1	2	4	2		2	3	4	3	4	3	3	4	2	4	3	4	3	3	2	3	3	3	2	3	3	3	2	2	3	2	3
7	1	1	1	2	1	2	3	3	4	4	4	4	3	4	3	4	3	3	3	3	2		3	2	3	3	2	2	2	2	2	3	1	2	3	2	1	1	1	3	2	1	1	3	1	3	3	2	2
13	1	1	1	1	1	1	2	2	4	2	3	1	3	1	2	2	3	2	3	2		3	3	2	2	5	2	1	2	2	5	2	1	2	2	1	2	2	2	2	4	3	3	2	1	2	2	2	2
13	2	1	2	1	2	1	2	3	3	3	2	2	4	2	3	2	4	3	3	2		2	3	4	2	3	3	2	4	3	3	4	2	2	4	2	2	2	3	3	2	2	3	3	2	4	2	3	3
13	3	2	2	2	2	2	3	3	3	2	3	1	3	1	1	2	3	3	3	2		3	2	3	2	3	3	2	3	3	3	2	2	3	3	2	3	3	3	3	3	3	3	3	3	3	2	3	3
13	2	2	2	1	2	3	2	2	4	4	3	1	3	1	2	1	4	2	4	4		3	3	3	3	2	3	1	1	2	4	3	2	2	3	3	3	3	3	3	2	3	2	3	3	4	2	3	3
7	1	2	2	2	1	2	4	3	4	3	3	3	3	3	3	3	3	3	3	3	1		2	2	4	4	3	4	2	3	3	3	2	3	3	2	4	3	3	3	3	4	3	3	2	3	3	4	3
7	2	2	2	3	3	3	3	3	3	3	3	3	3	2	3	3	3	3	3	3	2		3	3	3	3	3	3	3	3	3	3	3	3	3	4	3	3	4	3	3	4	3	4	2	3	3	3	3
13	3	4	3	4	2	5	3	2	3	3	2	2	2	3	2	2	3	3	4	2		3	4	2	2	1	2	2	4	4	2	4	3	3	1	4	2	3	3	5	1	2	3	3	3	2	3	1	4
13	3	3	2	2	2	2	4	4	4	4	4	1	4	3	3	2	1	4	3	2		2	1	4	3	3	2	2	5	3	3	4	3	1	2	3	1	1	4	1	4	5	3	2	1	3	5	5	5
13	3	2	3	4	1	1	3	3	4	2	3	1	4	2	2	2	4	3	2	2		3	4	3	3	3	4	4	3	2	3	3	3	3	2	3	3	2	3	2	2	2	2	2	2	4	4	3	3
13	1	1	1	1	1	1	2	2	2	2	2	2	3	2	2	2	3	2	3	2		3	2	3	2	2	2	4	3	2	2	2	3	3	3	2	4	3	3	3	3	3	3	3	3	4	2	4	3
13	5	3	3	4	4	4	3	3	3	3	3	4	3	3	4	3	3	3	3	2		2	3	3	2	3	3	2	4	4	5	5	4	4	4	4	3	5	3	3	3	3	3	3	4	3	3	3	3
13	3	3	3	4	4	3	3	2	3	2	2	2	3	2	2	1	3	3	3	2		2	2	2	2	3	4	2	2	4	3	2	2	3	4	4	2	3	3	4	3	2	3	3	3	3	3	2	2
13	2	2	1	2	3	1	2	2	2	2	2	1	3	2	1	1	3	2	3	2		2	3	4	2	2	3	1	4	2	3	3	3	2	3	3	3	2	2	2	2	2	2	2	2	2	3	3	3
13	5	5	5	5	5	5	4	2	2	4	4	4	4	4	4	1	4	4	4	4		3	1	1	1	2	3	1	1	2	2	2	2	4	4	2	2	2	2	3	2	2	2	2	2	4	2	2	2
13	2	5	4	5	5	4	3	3	4	2	3	2	3	2	3	2	3	3	3	3		2	3	3	3	3	4	3	3	3	3	4	3	3	4	4	4	3	4	3	3	4	4	4	4	2	4	4	4
13	1	1	2	1	2	1	3	2	3	2	2	2	2	1	1	1	3	3	3	3		2	1	2	2	2	2	1	3	1	1	1	1	1	1	1	1	1	1	1	1	3	4	2	1	3	1	1	4
13	1	1	2	1	1	1	2	3	3	1	2	1	3	1	3	2	3	3	3	2		3	5	2	3	2	3	4	3	4	3	4	4	3	3	2	3	2	4	3	3	2	4	4	1	3	3	4	2
13	3	3	3	2	4	3	3	3	3	3	2	3	2	2	2	2	3	3	3	3		3	3	3	2	3	3	3	3	3	2	3	3	3	2	3	3	3	3	2	2	3	3	3	2	3	2	3	2
7	2	1	2	1	2	1	3	2	3	3	3	2	3	3	3	2	2	3	3	2	3		2	3	3	3	3	1	2	3	2	3	2	3	3	2	3	3	4	3	4	3	3	2	2	4	2	4	4
7	3	4	3	4	4	4	4	4	4	3	3	2	4	2	3	3	4	2	3	3	3		3	3	2	2	4	3	3	3	3	3	3	3	2	3	4	4	4	4	2	3	3	3	3	3	3	3	3
7	2	2	1	1	1	1	1	3	3	1	2	1	3	2	2	2	4	2	2	3	3		1	3	2	2	3	2	3	3	1	1	2	3	3	2	2	2	2	3	3	2	4	3	2	3	3	4	2
7	2	2	2	2	2	2	2	2	2	2	2	2	2	2	2	2	2	2	2	2	3		2	2	2	2	2	2	2	2	2	3	2	2	3	2	2	2	3	2	2	3	3	2	2	3	2	3	2
13	2	1	1	3	2	1	2	2	2	2	2	2	4	1	3	2	3	2	3	1		3	1	2	2	2	3	1	3	2	3	2	3	4	3	1	2	3	4	3	3	3	1	3	2	3	1	3	3
13	1	2	1	1	1	1	3	3	3	3	3	2	2	3	3	3	4	3	3	3		2	4	3	2	3	4	4	3	4	2	4	3	2	3	4	4	2	3	4	3	4	4	3	4	3	4	4	3
7	5	1	5	5	5	1	3	4	1	1	1	1	4	1	1	1	4	4	2	2	4		5	2	1	1	5	1	4	5	2	1	4	4	5	1	5	4	1	5	5	2	5	5	1	1	1	2	1
13	1	1	3	2	4	1	3	2	4	2	2	2	3	2	3	2	4	3	3	3		2	1	2	2	4	4	2	2	3	5	3	1	4	5	3	2	3	3	4	3	3	3	3	3	3	3	4	2
13	2	1	3	1	3	1	3	4	4	4	3	2	3	2	3	2	4	2	3	2		3	3	3	3	4	3	2	3	3	4	2	3	3	3	3	3	3	4	2	4	4	4	2	3	4	3	4	3
7	3	4	3	4	4	4	3	3	3	3	3	3	3	3	3	2	3	3	3	2	3		3	2	2	3	4	1	1	3	2	2	2	4	4	3	1	4	4	3	4	1	5	3	2	3	3	2	3
7	3	3	2	2	2	2	3	3	2	2	2	2	3	1	3	2	3	2	2	1	3		1	1	3	5	3	1	1	1	1	3	2	4	3	3	1	4	3	2	2	2	2	4	1	2	3	3	1
7	1	3	1	3	2	4	2	2	3	2	4	3	3	2	2	3	4	2	4	3	4		4	3	2	2	3	2	2	3	5	1	3	5	2	4	4	3	4	3	2	3	2	2	3	2	3	3	3
13	3	3	3	3	3	4	3	3	3	2	2	2	3	2	3	2	3	2	4	3		3	1	3	3	3	4	2	3	4	3	3	3	4	4	3	5	4	3	4	3	3	2	4	3	2	3	4	3
7	2	2	2	2	2	3	3	3	4	3	3	3	3	3	3	3	3	2	2	2	3		4	3	4	3	3	4	3	3	3	3	3	3	3	3	3	3	3	3	3	3	3	3	3	3	3	3	3
7	3	1	2	3	2	3	4	3	4	4	4	2	3	2	3	3	4	2	4	4	3		3	2	3	3	4	2	2	3	4	3	3	4	4	4	3	4	3	4	2	2	1	4	2	2	3	3	1
7	3	2	1	2	3	2	3	3	4	2	3	2	3	1	2	3	3	2	2	1	2		3	3	2	2	2	1	4	2	5	2	3	2	1	1	3	1	1	1	3	3	3	2	1	3	2	3	5
7	3	2	2	2	2	1	3	4	3	2	3	2	3	2	3	2	3	3	2	2	2		2	3	2	3	4	1	3	3	3	3	3	2	3	2	3	2	4	3	3	3	4	3	3	4	4	4	4
13	1	1	1	1	1	1	2	2	3	1	1	1	3	1	1	1	4	4	3	2		3	1	3	1	2	2	1	3	2	4	3	2	2	1	1	4	2	3	2	2	3	3	2	1	3	2	3	3
7	3	3	3	3	5	1	3	2	2	4	2	2	2	2	1	2	1	1	2	3	3		3	3	2	3	3	4	2	3	3	2	3	2	3	3	2	2	3	2	1	3	2	1	2	2	2	2	1
13	3	3	2	1	2	1	3	1	1	1	2	1	3	1	1	2	3	2	1	1		1	4	3	1	1	2	2	3	1	3	2	3	4	4	2	4	2	4	2	1	2	2	2	1	4	2	2	2
7	1	2	3	2	1	1	2	3	1	1	2	1	3	1	3	1	1	2	1	1	4		1	2	2	2	3	1	3	3	2	4	3	4	2	4	2	2	5	2	3	2	4	4	1	4	3	5	2
13	2	1	2	3	1	2	3	3	3	3	3	3	3	2	2	2	3	2	3	3		3	1	2	2	3	3	1	3	3	3	3	2	3	3	2	2	3	2	3	2	2	3	3	2	3	2	3	3
13	3	3	3	3	3	3	3	3	3	3	3	3	4	1	3	2	2	2	3	2		2	2	2	2	2	2	2	2	2	2	2	2	2	3	2	2	2	2	2	2	2	2	2	2	2	2	2	2
13	1	1	1	1	1	1	2	2	3	2	2	1	3	1	1	1	3	3	3	3		3	1	4	2	3	3	1	4	2	3	3	1	1	3	2	3	2	3	2	3	3	3	2	1	3	2	4	3
7	1	1	4	3	3	4	3	3	2	3	3	2	3	2	1	3	4	1	4	3	4		3	3	2	3	1	2	3	1	2	3	3	1	2	3	2	2	3	2	3	3	3	3	2	3	3	3	3
7	4	1	1	1	2	1	3	4	3	3	3	2	3	2	2	2	3	3	2	2	2		3	3	2	3	3	4	2	2	2	2	3	2	3	2	3	2	3	3	3	2	4	2	2	4	3	4	4
7	2	1	3	3	4	3	3	1	3	2	3	2	3	2	2	2	2	2	2	2	3		3	2	2	2	3	2	2	3	2	2	2	3	2	2	2	3	2	2	3	3	2	3	2	2	3	3	2
13	5	5	5	5	5	5	4	3	3	3	3	3	3	3	3	4	4	3	4	4		1	3	3	3	5	4	1	2	3	2	2	4	5	4	4	3	4	5	3	2	3	1	3	3	2	4	5	1
7	3	2	3	3	1	4	3	3	3	2	3	2	3	2	3	2	4	2	4	4	3		3	3	4	1	4	4	2	4	2	3	3	3	3	3	5	4	4	3	1	5	2	3	3	3	3	3	2
7	2	1	2	3	2	3	3	2	3	2	3	2	3	2	3	2	3	3	3	3	3		2	2	3	3	3	2	3	3	3	3	3	3	3	3	3	3	3	3	3	3	3	3	3	3	3	4	3
7	1	2	3	2	2	3	2	2	2	1	2	1	4	1	2	2	4	3	3	2	4		2	2	2	2	3	2	2	2	2	2	1	3	2	2	2	2	5	2	2	2	4	4	4	4	2	2	2
7	1	1	1	2	2	3	3	3	2	1	2	1	4	1	3	3	3	2	3	2	2		1	3	3	3	2	1	2	2	2	2	3	3	2	2	1	2	2	2	1	1	3	3	1	4	3	2	3
13	3	1	3	3	2	2	2	3	4	3	3	2	2	1	2	2	3	3	4	4		4	3	3	2	3	2	2	4	2	2	4	5	3	3	2	4	2	3	2	4	4	3	2	2	3	4	5	3
7	5	5	5	5	5	5	4	4	4	4	4	4	4	4	4	4	4	1	4	4	3		3	1	5	1	1	1	1	1	1	1	1	1	5	5	5	5	5	5	5	1	5	5	5	5	4	3	1
13	2	2	2	2	2	2	3	3	4	4	4	2	3	3	2	3	3	2	3	3		3	1	4	2	3	2	4	3	3	3	4	3	1	1	3	3	2	4	1	2	2	4	2	1	3	3	5	3
13	3	1	1	1	2	1	3	3	2	2	2	2	2	2	2	3	3	3	3	2		2	2	3	5	5	3	2	3	3	2	2	3	2	2	2	3	3	2	2	3	2	3	4	3	2	2	4	3
13	1	2	1	3	4	4	3	1	3	2	2	2	2	1	2	2	3	2	3	2		2	1	1	4	3	3	1	1	4	1	1	1	1	1	1	1	1	1	1	1	2	2	2	2	3	2	3	4
7	2	1	2	1	1	1	2	2	3	2	2	1	3	1	2	2	2	3	3	2	1		1	2	3	3	3	2	2	2	3	3	2	4	3	1	2	4	3	2	3	3	3	3	2	3	3	3	2
13	3	4	4	3	3	3	3	3	3	2	4	4	3	2	1	1	2	4	3	2		3	2	3	4	2	4	3	3	4	3	2	5	4	3	4	3	3	3	4	4	3	4	5	4	2	2	2	4
7	3	2	2	2	3	3	3	3	4	2	2	3	3	3	1	2	3	2	2	3	2		4	2	2	3	2	4	3	2	2	4	2	2	3	3	3	3	3	3	2	3	3	5	3	3	3	3	4
7	2	2	2	2	2	3	3	2	2	2	2	2	3	2	1	1	3	2	4	3	3		2	3	2	3	3	1	2	2	3	2	1	3	3	2	2	3	3	4	3	2	3	2	3	3	3	3	2
7	5	4	2	3	5	2	3	4	2	2	3	2	4	3	2	2	2	2	2	2	3		4	1	3	5	1	1	1	1	4	2	3	5	2	2	4	5	2	2	4	5	3	5	1	3	2	5	4
7	3	3	3	3	3	3	1	1	1	1	1	1	1	1	1	1	1	1	1	1	1		1	1	1	1	1	1	1	1	1	1	1	1	1	1	1	1	1	1	1	1	1	1	1	1	1	1	1
7	3	1	2	1	1	1	2	2	1	1	1	1	2	1	1	2	2	3	2	1	2		3	5	3	4	3	3	5	3	3	3	4	3	2	3	3	3	3	3	3	3	3	3	1	4	1	3	3
7	4	3	3	3	3	3	3	3	3	3	3	3	3	3	3	2	3	2	4	4	2		2	2	4	3	4	3	3	3	2	2	2	2	3	3	2	2	4	3	3	3	3	3	3	3	3	3	3
7	2	1	2	2	2	1	3	2	2	2	2	2	3	1	2	2	3	3	3	3	2		2	2	2	2	2	1	3	2	2	3	2	3	2	2	3	3	3	3	3	2	3	3	2	3	3	3	2
13	2	2	2	2	1	1	2	2	2	2	2	2	3	2	2	2	3	3	3	2		2	2	4	2	2	2	1	5	1	5	1	3	1	1	1	3	1	4	1	5	4	4	1	1	5	1	4	4
7	1	1	3	2	4	4	4	3	2	3	3	3	3	3	3	3	3	4	3	2	1		1	3	3	3	4	4	2	3	4	4	3	4	5	3	3	3	2	3	4	3	2	3	4	2	3	2	2
13	1	1	2	1	1	1	2	3	1	1	2	1	2	1	2	2	3	3	2	1		2	4	2	4	3	3	2	2	3	3	4	4	3	3	3	4	3	4	2	3	4	3	3	2	2	3	4	3
7	1	1	1	1	1	1	3	3	3	2	3	2	4	2	3	2	4	3	4	2	2		2	4	1	1	3	4	5	1	5	1	1	2	3	1	3	1	3	1	3	3	4	2	1	5	3	4	3
13	1	2	2	2	2	1	3	3	3	2	2	1	3	2	3	1	2	2	2	2		3	1	3	3	4	3	1	2	2	3	2	2	3	2	2	2	2	3	2	3	4	3	2	2	3	2	4	3
7	4	2	2	2	2	1	3	3	2	3	3	1	3	1	4	3	4	2	3	3	4		3	1	2	2	5	2	1	2	1	4	2	2	2	1	1	1	3	3	4	4	4	3	1	2	2	1	1
13	4	2	2	2	5	4	3	2	2	4	3	3	2	1	2	2	3	3	3	1		3	4	5	3	1	4	2	2	1	3	2	4	3	3	5	4	2	2	1	2	2	5	3	2	2	4	3	3
13	3	3	3	3	3	3	3	3	3	3	3	2	2	2	2	3	4	2	2	3		2	3	3	3	3	3	1	3	3	3	3	3	3	3	3	3	3	3	3	3	3	3	3	3	3	3	3	3
7	3	4	3	4	2	2	3	3	3	3	3	2	3	2	2	2	4	1	4	2	3		2	2	3	2	2	1	3	3	3	4	2	2	3	4	2	2	4	3	2	3	2	3	2	2	4	4	2
7	2	2	2	2	1	2	1	1	1	1	1	1	1	1	1	2	3	4	3	3	3		2	2	4	3	2	2	4	2	3	3	3	3	4	4	1	1	2	3	2	2	3	4	2	1	3	2	1
7	4	5	2	5	3	5	2	3	2	3	1	1	2	1	1	1	4	1	4	1	1		1	5	4	3	4	1	1	4	3	5	1	2	4	5	3	4	5	2	1	3	1	2	3	5	5	4	4
7	1	1	1	1	1	1	2	2	2	1	2	2	3	1	2	3	3	2	3	2	2		1	1	1	1	3	1	1	1	1	1	1	5	3	5	1	1	3	3	2	3	2	5	1	2	1	4	3
7	3	2	2	4	4	4	3	3	3	3	2	2	2	2	2	2	3	2	3	2	3		2	1	2	4	3	2	2	3	2	3	2	4	3	3	2	5	3	4	2	3	2	4	2	2	3	3	2
13	2	1	1	1	1	1	3	3	3	2	3	2	3	2	1	1	3	2	3	3		4	1	4	2	2	2	4	3	1	5	3	2	2	2	1	1	2	4	2	3	3	4	2	1	5	3	5	5
7	2	2	1	3	3	2	2	2	2	2	1	2	2	1	1	2	2	3	3	2	2		2	2	2	4	3	1	2	3	2	2	2	2	3	2	2	2	3	3	2	1	2	4	2	2	2	1	1
13	2	1	1	1	2	2	2	3	2	2	2	2	3	1	3	3	3	3	2	2		1	2	2	3	1	2	3	3	2	2	3	2	2	2	3	3	2	5	1	3	3	3	3	3	2	3	5	3
13	3	1	2	1	2	2	3	2	1	1	1	1	1	1	1	1	1	1	1	1		1	1	1	1	1	1	1	1	1	1	1	1	1	2	1	1	1	1	2	1	3	1	1	1	1	1	4	1
13	1	1	1	1	1	1	2	2	2	2	2	2	2	2	2	2	2	2	2	2		2	1	1	1	1	1	1	1	1	1	1	1	1	1	1	1	1	1	1	1	1	1	1	1	1	1	1	1
13	2	2	2	2	2	3	3	3	3	3	2	3	3	2	3	2	3	3	3	2		2	3	3	2	2	3	2	2	3	2	3	3	2	3	2	3	3	3	3	3	3	3	3	3	3	3	3	3
7	1	1	2	1	2	2	2	3	3	2	2	1	3	1	2	2	2	2	3	2	2		3	2	2	2	3	2	2	2	5	2	3	3	2	2	3	4	4	2	4	3	4	3	1	3	4	4	3
7	2	1	3	1	2	2	4	4	3	2	3	2	2	2	3	2	3	3	2	2	2		1	2	4	3	4	1	1	3	2	3	4	3	4	4	2	1	3	3	4	2	3	3	3	4	3	1	1
13	2	1	2	1	1	1	1	2	1	1	1	1	3	1	2	2	3	2	3	2		3	2	2	3	3	3	1	1	2	3	3	1	4	3	3	4	4	3	3	2	4	2	5	2	4	3	3	1
13	1	1	2	1	1	1	1	2	1	1	1	1	2	1	1	1	2	4	1	1		2	2	3	1	3	3	3	4	4	2	3	3	2	3	2	3	2	3	2	3	3	4	2	4	4	4	4	4
13	3	1	2	2	2	1	3	3	3	3	4	2	4	2	3	3	3	3	3	4		4	3	3	3	3	3	3	3	2	3	3	3	3	3	3	3	3	2	1	2	2	1	2	2	3	2	2	3
7	4	2	2	3	4	2	3	2	2	3	2	3	2	3	4	2	2	3	2	3	4		2	4	3	4	2	3	3	4	2	4	5	3	3	2	4	3	4	2	4	3	3	4	4	3	2	4	3
7	1	2	2	2	2	2	1	1	1	1	1	1	1	1	1	1	4	2	3	3	3		2	2	2	2	2	2	2	2	2	2	2	2	2	2	2	2	2	2	2	2	2	2	2	2	2	2	2
13	3	3	3	2	3	3	2	3	3	3	3	3	2	3	3	3	3	2	2	3		3	4	4	4	4	2	2	3	4	4	3	1	5	5	3	4	2	1	3	3	3	4	3	3	4	4	4	2
13	1	1	1	1	1	1	2	2	3	2	3	2	3	2	2	2	3	3	3	2		2	3	2	2	2	2	2	2	2	3	3	2	2	3	2	3	3	2	3	2	2	2	2	2	3	2	2	2
7	2	2	2	4	4	4	3	3	4	3	3	4	4	3	4	3	4	2	3	3	3		3	4	5	4	4	4	3	3	4	3	3	3	3	3	4	4	5	4	3	3	3	3	3	3	3	3	3
7	1	2	1	3	2	2	2	2	2	2	2	1	2	1	1	1	2	3	3	3	2		1	4	3	2	1	1	4	2	3	3	3	2	3	3	3	2	3	3	3	4	3	2	3	3	3	4	3
7	2	2	1	3	2	2	2	3	3	2	2	2	3	2	2	2	3	3	3	3	2		3	2	3	2	2	3	2	2	2	2	2	3	3	3	3	3	3	3	2	3	3	3	3	2	3	3	2
13	2	1	2	2	2	2	2	3	2	2	2	2	3	2	2	2	2	1	2	2		3	3	1	3	3	3	2	1	4	3	3	2	5	3	2	3	5	3	3	3	4	3	3	3	3	3	4	3
13	1	2	1	4	2	5	2	2	1	1	1	1	3	1	1	1	3	1	2	1		3	1	1	3	2	3	1	3	5	3	2	1	3	3	4	3	3	3	2	3	3	3	2	4	5	3	4	4
7	2	2	2	3	4	4	1	3	1	3	1	2	2	1	1	1	1	1	1	1	2		2	1	3	3	4	2	2	2	2	2	3	3	3	2	2	2	3	2	2	3	3	3	2	3	2	2	3
7	3	3	3	3	3	2	4	4	4	4	4	2	3	3	3	2	4	2	4	3	3		3	3	4	3	2	5	2	3	1	2	3	3	3	2	2	3	4	2	2	4	1	3	2	1	3	4	2
7	1	1	2	1	1	2	3	2	3	3	3	1	4	2	2	3	2	3	3	3	4		2	2	3	2	3	2	3	3	3	3	2	2	2	3	2	3	3	3	3	2	2	4	4	3	3	2	4
7	3	1	2	2	1	1	1	3	2	1	1	1	1	1	1	1	1	1	1	1	4		3	3	1	2	1	1	2	2	1	1	1	1	1	1	5	1	1	1	1	5	5	3	1	1	1	5	3
7	3	1	1	1	1	1	2	2	1	1	1	1	1	1	1	1	2	2	2	2	4		1	3	2	2	2	2	2	2	2	2	2	2	2	2	2	2	2	2	2	2	2	2	2	2	2	2	2
7	2	1	3	1	2	1	3	3	3	2	3	2	3	2	3	2	3	3	3	2	2		3	3	2	3	2	4	3	2	4	3	3	2	2	2	3	2	4	2	4	4	4	2	2	3	3	4	3
13	1	1	1	1	2	1	2	2	2	2	2	2	2	2	2	3	2	2	2	2		2	2	3	2	2	3	1	3	2	2	2	2	2	4	1	2	4	3	3	2	3	3	3	3	3	2	3	2
7	1	1	1	2	4	1	2	3	2	2	2	2	2	2	2	2	3	2	3	3	3		2	2	3	2	3	2	3	3	3	2	2	3	3	3	3	3	3	3	3	3	3	3	2	3	3	3	2
7	5	3	4	4	4	2	4	4	3	3	3	3	3	3	2	2	4	2	4	3	3		2	3	4	4	3	3	4	4	3	3	3	4	4	3	3	2	3	3	3	3	3	2	2	2	4	4	3
7	4	4	4	4	4	4	3	4	3	3	3	2	4	2	3	2	4	2	4	2	3		3	1	3	3	5	1	4	4	1	3	2	4	5	4	1	4	4	4	1	3	1	4	4	1	3	3	1
13	2	2	2	2	2	2	2	2	2	2	2	2	2	2	2	2	2	2	2	2		3	3	2	2	2	2	2	2	2	2	2	2	2	2	2	2	2	2	2	2	2	2	2	2	2	2	2	2
7	1	1	1	3	4	2	2	3	3	3	3	2	3	2	3	3	1	2	1	1	3		3	1	2	2	3	1	2	2	1	3	1	3	2	3	1	1	3	3	3	2	3	3	1	2	3	3	3
13	2	4	2	1	1	3	2	3	1	2	3	2	3	2	2	2	4	2	3	2		3	1	5	3	3	2	1	4	2	3	3	2	1	1	1	4	1	4	2	4	4	4	2	3	4	3	5	4
13	3	2	2	2	3	2	3	2	3	2	2	2	3	2	2	2	3	2	3	2		3	2	2	2	4	3	1	2	2	4	2	1	4	3	2	2	3	2	2	2	3	2	4	1	2	1	3	3
13	3	3	3	4	3	3	3	3	3	3	3	3	3	3	3	2	3	4	3	2		4	5	4	3	1	4	5	2	3	4	3	4	4	4	4	4	3	3	3	4	5	5	4	5	4	4	3	3
13	1	1	1	2	1	2	1	1	1	1	1	1	1	1	1	1	4	1	4	1		4	1	5	1	1	1	3	5	1	5	1	1	1	1	1	3	1	1	1	5	3	3	2	1	4	1	3	3
13	3	3	3	2	2	1	3	2	1	2	1	2	1	2	2	1	3	2	2	2		2	3	2	2	1	3	2	1	3	2	3	3	3	4	2	3	2	2	3	2	1	4	3	3	3	3	3	2
7	2	1	2	1	2	1	3	2	2	2	3	2	3	2	2	2	2	3	2	2	2		2	3	3	3	3	2	2	3	3	2	2	3	2	2	3	3	3	3	2	3	3	3	2	3	3	4	3
7	2	1	1	2	1	1	3	2	2	3	2	2	2	3	3	2	2	3	2	2	1		3	2	2	1	2	3	3	3	2	2	3	3	3	4	2	3	2	2	3	2	4	2	3	2	3	2	2
13	2	3	3	4	2	2	3	3	2	2	3	3	3	3	2	2	2	3	3	2		3	3	3	3	3	3	3	3	3	3	3	3	3	2	3	3	3	3	3	4	3	3	3	3	3	3	4	3
13	1	1	1	1	1	1	2	3	1	1	1	1	3	1	2	2	3	3	2	2		2	1	3	2	2	3	4	3	2	3	2	1	3	2	2	2	2	3	2	3	2	4	2	2	2	1	5	3
13	2	2	3	1	1	1	2	2	2	2	2	2	3	2	2	2	2	2	3	3		3	2	3	2	2	3	3	3	3	4	3	2	4	4	4	4	2	4	3	1	4	3	2	3	3	2	4	5
13	2	2	2	2	3	3	2	3	3	2	2	2	3	1	3	3	4	3	3	1		4	1	1	2	2	3	1	2	2	2	3	3	3	3	3	2	3	5	3	3	3	3	3	3	3	4	2	2
7	3	3	4	4	5	5	1	2	1	1	1	1	1	1	1	1	4	2	4	4	2		1	1	4	4	5	1	1	5	3	5	1	1	5	5	1	5	5	5	2	5	1	1	3	1	2	5	1
13	1	5	1	5	5	4	2	1	1	1	4	1	4	1	1	1	2	4	1	1		3	5	1	5	2	4	1	1	3	1	4	1	5	3	5	1	5	1	1	5	3	5	5	1	5	3	1	1
7	5	5	5	5	4	5	4	3	4	4	4	4	4	4	4	4	4	2	4	4	3		2	2	5	1	5	5	3	5	1	3	3	3	5	5	5	3	3	4	1	3	1	3	1	1	3	5	3
7	1	1	1	1	1	1	1	3	3	1	2	1	3	1	1	1	1	2	3	2	3		2	4	1	2	1	1	4	1	2	1	2	2	1	1	3	2	3	2	2	1	3	3	1	1	3	3	3
13	1	1	1	1	2	1	3	3	2	2	2	1	2	1	2	2	3	3	3	2		4	1	2	2	3	2	2	2	2	4	2	2	3	2	2	3	3	2	2	4	3	3	3	3	4	2	4	2
13	3	1	2	2	2	1	2	3	3	2	3	2	3	2	2	2	3	2	3	3		3	1	3	3	3	3	2	3	3	3	3	3	3	2	3	4	3	3	2	3	3	3	3	2	4	4	4	2
13	2	2	1	3	3	3	3	4	4	1	3	2	4	1	2	3	4	3	3	3		4	4	1	1	2	4	1	1	4	3	2	4	5	4	3	2	5	2	3	3	4	2	5	2	3	2	2	1
13	1	1	1	1	3	1	3	2	3	3	2	2	3	3	2	3	3	2	2	2		2	1	3	3	3	3	2	2	3	3	3	3	3	3	3	3	3	3	3	3	3	3	3	3	3	3	3	3
13	1	1	1	1	2	1	3	3	4	2	2	2	3	1	1	1	3	3	3	3		2	3	4	3	2	1	1	4	1	4	3	2	3	2	1	3	2	4	3	3	2	4	3	2	5	3	3	2
13	3	3	2	2	3	1	2	2	2	2	2	2	1	1	2	2	3	4	3	2		3	3	3	3	2	2	3	3	1	1	2	2	2	2	2	2	2	2	2	3	2	2	1	2	1	2	4	1
7	1	1	1	1	1	1	2	2	2	2	2	2	2	1	4	2	3	2	2	1	1		1	1	2	2	2	1	1	1	1	1	1	1	1	1	1	1	3	2	1	1	1	1	1	1	1	1	2
7	1	1	1	1	1	1	1	1	1	1	1	1	1	1	1	1	1	1	1	1	2		1	1	1	1	1	1	1	1	1	1	1	1	1	1	1	1	1	1	1	1	1	1	1	1	1	1	1
13	1	1	1	1	1	1	2	1	1	1	1	1	1	1	1	1	1	1	2	1		4	1	1	1	1	1	1	3	1	1	1	1	1	1	1	1	1	3	1	1	1	5	1	1	1	1	3	3
7	2	1	2	2	2	4	4	3	4	3	4	1	3	1	3	1	4	1	4	3	2		3	1	1	2	2	4	1	1	1	4	1	5	3	4	2	5	1	4	1	4	1	5	4	4	1	5	1
13	3	1	4	1	1	1	3	1	4	2	1	1	2	1	2	3	4	3	4	4		1	1	2	1	1	2	1	2	3	4	3	2	2	5	2	1	2	5	4	4	4	4	4	5	2	2	2	2
13	2	4	4	4	4	3	2	2	2	2	2	4	2	1	1	1	2	2	3	3		3	4	3	3	3	2	3	3	3	3	3	4	3	3	3	2	1	1	3	3	3	3	3	3	4	1	2	3
7	2	1	2	1	2	1	2	2	3	2	2	2	3	2	2	2	3	3	3	2	3		2	3	2	2	2	1	2	2	2	2	2	2	2	2	2	3	3	3	3	2	4	2	3	3	2	3	3
13	2	2	4	4	4	3	2	3	3	2	2	1	2	2	2	3	2	3	2	2		3	4	3	3	2	1	4	4	3	4	4	3	3	3	3	4	4	4	4	3	4	4	2	3	4	4	4	3
7	3	1	2	1	2	1	3	3	3	3	3	2	3	2	3	3	3	3	3	3	3		2	3	3	3	3	1	3	3	3	4	4	2	4	3	2	2	3	3	3	2	2	2	2	2	4	4	3
7	2	3	3	4	3	4	3	2	4	3	3	2	3	2	3	3	4	3	3	3	3		2	4	3	3	3	3	3	2	3	3	3	3	3	3	3	3	4	2	3	3	3	3	2	3	3	3	4
13	4	3	2	2	3	3	3	2	2	2	3	2	2	2	2	2	2	2	2	2		3	4	3	2	3	3	2	3	3	3	3	2	3	3	4	3	3	4	4	3	2	3	2	3	2	3	2	3
13	3	3	3	3	3	3	3	3	3	3	3	3	4	2	3	2	4	1	4	4		4	2	1	4	3	3	1	1	3	3	3	1	5	3	2	2	5	5	3	1	3	2	5	2	1	2	3	1
13	2	1	1	1	1	1	3	3	4	4	4	3	3	3	3	3	4	2	4	4		2	2	3	2	2	2	2	2	2	2	2	2	2	2	3	3	3	3	3	3	2	1	2	1	1	2	2	2
13	1	1	2	2	1	1	3	3	3	3	3	2	3	2	2	2	3	2	3	2		3	3	2	3	2	2	3	2	3	2	3	2	3	3	3	3	3	4	3	2	3	3	3	2	3	3	3	2
7	1	2	2	1	1	1	3	3	3	3	3	2	3	2	3	2	3	2	3	3	3		1	2	1	5	1	1	4	1	5	1	4	4	2	1	4	4	2	1	4	4	4	4	3	5	1	5	2
7	4	3	4	4	4	4	3	2	2	2	2	2	3	2	2	2	4	1	3	2	3		4	2	3	1	4	2	1	2	3	4	1	4	4	3	5	4	4	4	3	5	2	4	3	3	3	5	2
7	1	1	1	1	1	1	3	3	3	2	3	2	3	1	3	2	3	2	3	2	2		1	3	3	3	3	1	3	3	2	3	2	3	3	2	3	2	3	1	2	3	3	3	3	2	2	2	2
13	2	2	1	2	1	1	4	3	3	2	3	2	3	1	2	3	3	3	3	3		3	2	3	2	2	2	1	4	2	3	3	3	3	3	3	1	2	2	3	3	1	3	2	1	4	3	3	3
7	2	1	3	3	3	1	2	2	2	1	2	1	2	2	2	2	3	3	3	3	2		4	3	3	3	3	3	3	3	3	3	3	3	3	3	3	3	3	4	3	3	3	3	2	3	3	3	3
13	3	2	2	2	4	3	4	4	4	4	3	3	4	4	4	3	4	2	4	4		3	1	2	4	1	3	4	3	5	1	4	2	1	4	3	5	3	5	3	2	4	3	3	1	2	3	5	2
7	3	1	2	1	1	1	4	2	4	4	4	1	4	2	3	4	2	1	2	1	4		1	1	1	2	3	3	1	2	3	1	3	1	3	1	1	1	3	3	1	1	3	3	1	3	1	1	3
13	2	2	2	2	3	2	4	4	4	4	4	3	4	3	3	3	3	3	3	3		3	2	1	4	4	3	3	3	4	2	4	4	4	3	4	4	3	4	3	4	4	2	4	2	4	2	4	3
13	5	3	4	3	1	1	4	3	1	4	4	3	4	4	4	4	4	3	1	4		1	5	2	2	2	3	5	5	2	2	5	3	2	3	4	5	2	1	2	3	5	5	3	2	2	4	3	3
7	1	1	1	1	2	1	4	2	2	2	2	2	3	1	2	2	3	2	3	2	1		1	1	2	2	3	1	1	1	2	2	2	2	3	3	2	3	2	3	2	1	1	3	2	2	2	3	2
13	2	4	4	4	3	4	2	2	1	3	1	2	3	1	3	1	2	2	3	2		3	3	3	4	3	3	1	2	3	3	1	2	2	3	2	1	2	3	3	2	3	3	2	3	2	3	4	3
7	2	5	4	5	4	4	4	3	3	3	3	3	3	1	2	2	3	2	3	3	3		1	1	2	2	4	1	1	3	2	3	3	3	4	4	3	4	3	2	3	4	2	3	3	2	3	4	3
7	3	1	3	2	2	2	3	2	3	3	3	3	3	2	2	3	3	2	3	2	3		1	1	3	3	2	2	1	3	2	2	1	3	1	2	2	2	2	1	2	1	2	1	2	2	2	3	3
7	3	1	3	2	1	2	4	3	3	3	4	3	4	2	3	3	4	2	4	2	4		3	2	4	4	3	2	3	3	2	4	4	4	3	2	4	4	4	3	2	3	2	3	2	3	3	3	2
7	1	1	2	1	1	1	3	2	3	1	2	1	3	1	1	2	3	3	3	3	2		3	3	4	3	2	2	3	1	1	1	2	2	3	2	2	3	5	2	2	1	3	3	1	5	3	3	3
13	2	1	1	1	1	1	3	1	1	1	3	1	3	1	1	1	1	3	1	1		4	5	1	1	1	1	1	5	1	1	1	1	1	3	3	4	1	4	1	1	5	4	1	1	4	1	3	5
13	1	1	1	2	2	2	2	2	2	2	2	2	2	1	1	1	3	2	2	2		3	2	2	4	2	3	1	2	2	3	3	2	4	2	3	1	2	3	2	4	1	3	3	1	3	3	4	3
13	2	2	2	2	2	2	3	3	2	2	2	1	3	2	3	3	3	2	3	3		2	1	3	2	4	3	2	2	3	4	3	1	2	3	2	2	2	2	3	3	2	2	2	2	3	2	4	2
13	4	3	3	3	3	3	3	3	3	2	2	2	4	3	2	3	2	1	3	2		2	3	5	4	3	4	2	2	4	3	3	1	1	1	1	1	1	3	2	3	4	4	5	5	3	4	4	4
7	5	2	3	3	3	1	4	4	3	4	4	3	4	4	4	4	4	1	3	1	3		1	1	1	2	3	3	2	3	3	4	2	3	2	4	3	3	3	3	3	4	3	3	1	4	4	2	2
13	3	2	2	2	2	4	4	3	3	3	3	2	3	2	2	3	2	2	3	2		3	2	2	2	3	3	3	2	2	4	3	2	2	3	3	3	3	3	2	3	3	3	3	3	2	4	3	3
7	1	1	1	1	1	3	3	2	3	3	3	1	3	3	2	3	4	2	3	3	3		2	2	3	2	2	1	3	3	3	3	1	2	3	3	1	3	3	1	2	1	2	3	1	3	3	3	4
7	1	5	5	4	1	1	4	4	4	4	3	3	4	2	4	2	3	2	2	2	4		3	1	5	5	5	5	1	2	2	1	4	4	3	5	5	3	5	1	3	5	1	1	1	1	1	5	1
7	3	2	2	3	2	3	4	3	3	3	3	1	2	2	2	3	3	2	3	3	3		3	2	3	3	2	3	3	3	4	2	3	3	2	2	2	3	2	2	3	2	3	3	1	3	2	3	2
7	2	2	2	2	2	3	3	2	3	3	3	3	4	2	3	2	3	3	3	2	3		2	2	3	2	3	2	3	3	3	4	1	3	2	4	2	3	4	3	2	4	3	3	3	4	4	4	2
13	1	2	2	1	1	2	3	3	4	3	3	2	3	2	2	2	2	3	3	3		2	3	3	2	3	3	4	3	3	3	2	3	2	3	1	4	3	2	3	4	3	4	2	2	3	1	4	4
7	3	4	2	4	3	5	3	3	2	2	2	2	2	2	2	2	2	2	2	2	3		2	2	2	4	3	3	2	3	4	2	2	2	3	4	2	4	3	3	4	3	4	4	3	3	2	4	2
13	1	3	1	1	2	1	3	1	1	1	1	1	1	1	2	2	4	1	4	4		3	2	4	2	2	2	2	3	2	2	2	2	3	2	2	3	3	3	2	2	2	3	2	2	2	2	3	2
7	2	1	2	2	2	1	3	3	3	2	3	2	3	1	3	2	3	3	3	2	2		1	3	2	3	2	1	2	2	4	3	2	2	3	2	1	2	3	2	2	2	4	2	2	5	3	1	2
13	1	3	1	3	1	3	2	2	2	1	2	1	3	1	1	3	4	1	1	1		1	1	1	3	3	4	3	4	3	4	4	4	3	4	3	4	4	4	4	3	3	2	4	4	2	1	3	3
7	2	3	2	2	1	2	3	3	2	2	3	3	2	3	3	2	2	2	2	2	3		2	1	2	2	3	2	2	2	2	2	3	3	3	3	2	2	2	2	2	3	3	3	2	3	3	4	2
7	3	2	2	2	3	2	3	3	3	2	3	2	2	2	3	2	3	2	3	3	1		2	3	3	4	2	2	2	2	4	3	2	4	3	3	2	1	2	2	2	3	2	3	3	1	3	4	2
7	3	1	3	2	1	3	3	3	3	2	3	3	3	1	2	1	2	2	2	2	2		4	2	2	2	2	1	3	1	3	2	1	1	1	1	2	2	3	2	2	2	4	2	2	3	3	3	2
13	2	3	3	2	2	3	2	3	3	3	3	3	3	2	2	3	2	2	3	2		1	3	4	2	3	3	4	3	4	3	2	4	3	4	4	4	3	4	5	3	4	3	5	3	3	5	4	4
7	5	1	5	3	1	1	3	3	3	3	3	2	3	3	2	2	3	3	3	2	3		4	1	3	2	4	3	2	5	3	5	4	4	4	5	4	4	4	4	3	3	3	4	3	3	5	3	2
7	1	1	2	2	2	1	3	3	3	3	3	1	3	1	2	3	3	3	3	2	2		2	3	2	3	3	1	2	2	2	2	2	2	3	2	3	2	2	2	2	1	2	1	1	2	2	2	2
13	2	1	2	1	1	1	3	2	3	2	2	2	2	2	2	2	3	3	2	2		2	2	2	2	2	2	2	2	2	4	4	2	1	3	4	3	3	3	3	3	2	3	4	2	2	2	2	3
7	3	2	3	2	2	2	3	2	3	3	3	2	3	2	2	2	3	2	4	3	2		2	3	2	3	2	3	3	2	3	3	3	2	2	2	2	2	3	2	3	3	3	2	2	3	3	4	3
13	1	1	1	1	2	1	2	3	3	1	3	1	3	1	1	1	3	2	3	1		2	2	4	1	3	1	1	5	1	5	1	3	1	1	1	1	1	4	1	5	2	5	1	1	5	1	3	3
7	2	3	1	4	4	4	3	2	2	3	2	2	3	2	2	2	3	2	2	2	2		3	2	3	2	5	2	2	4	2	2	3	4	4	3	4	4	5	3	2	4	3	4	1	3	3	4	2
7	2	3	4	3	5	4	3	2	2	3	3	2	3	2	2	3	2	1	2	2	3		3	3	3	3	2	3	3	3	4	3	3	3	3	3	2	3	3	3	3	2	3	2	2	3	4	3	3
7	4	4	5	4	4	4	3	3	4	3	3	3	3	3	3	3	3	3	3	3	3		4	3	4	4	4	4	4	4	4	4	3	4	4	4	4	4	4	4	4	4	2	4	4	4	4	4	3
7	4	5	5	5	4	5	4	4	2	3	2	3	3	2	3	1	3	2	3	2	1		2	1	5	4	3	2	1	3	2	3	2	4	3	4	3	4	4	3	1	3	2	4	3	1	3	3	2
13	2	3	2	2	1	2	2	1	2	2	2	1	1	2	1	1	3	2	3	2		1	3	4	2	3	3	2	3	2	3	4	3	5	4	4	2	5	3	2	3	3	4	3	3	4	4	5	4
13	3	3	3	3	3	4	4	3	2	2	2	1	4	3	2	2	3	3	2	2		3	3	2	2	2	5	4	2	1	2	2	3	4	3	3	2	3	4	2	1	1	4	2	2	4	3	5	2
13	1	1	2	1	1	1	3	3	3	2	2	2	3	2	2	2	3	2	3	2		2	2	3	3	3	2	2	3	2	4	3	2	2	2	2	3	2	2	2	4	3	3	2	3	4	2	4	3
7	1	1	1	1	1	1	3	3	1	1	1	2	2	3	2	2	2	3	3	2	2		3	3	3	3	3	3	3	2	3	3	3	2	2	1	2	2	2	3	1	1	2	1	1	1	1	1	1
7	1	2	3	1	2	1	3	3	3	2	2	3	3	1	3	3	3	3	3	2	2		1	3	2	3	2	2	4	1	5	3	2	2	2	3	2	2	4	2	3	1	3	3	4	3	2	4	2
7	3	3	1	3	2	1	4	4	4	3	4	1	4	2	2	3	4	2	4	3	2		5	4	2	4	1	5	5	2	5	5	5	1	1	1	5	1	5	1	4	5	5	1	1	5	3	5	5
13	2	1	2	1	1	1	3	3	3	3	3	2	3	2	2	2	4	3	3	3		1	4	3	3	4	2	3	4	2	3	3	5	2	3	2	3	3	3	3	3	3	3	3	2	3	3	5	3
7	3	2	3	3	3	3	3	4	2	3	2	3	3	2	2	2	3	3	2	3	3		2	2	3	3	3	2	2	2	3	2	3	2	2	2	2	3	4	3	3	2	2	2	2	2	3	3	3
13	1	1	1	1	1	1	3	3	4	2	3	2	3	2	2	2	3	3	3	2		3	1	4	2	3	3	5	4	2	5	1	3	1	1	1	3	1	3	1	2	2	2	3	3	3	4	2	2
7	4	3	4	3	5	2	3	2	3	2	2	2	2	1	2	1	4	4	4	3	3		2	4	2	2	4	2	3	3	2	3	2	4	4	4	4	2	3	3	2	3	4	2	4	4	2	5	4
7	1	1	1	1	1	1	3	2	1	1	1	1	1	1	1	1	2	2	2	1	2		1	1	1	1	3	3	2	3	4	3	2	1	1	3	2	2	2	1	1	1	1	1	3	2	2	3	2
13	2	3	3	2	2	2	2	3	3	2	2	2	3	2	3	2	3	3	2	3		3	3	3	3	3	3	2	3	2	3	3	2	2	3	3	3	4	3	3	3	3	3	3	3	3	3	3	3
7	5	1	1	1	5	1	4	3	4	4	4	4	3	3	4	4	4	3	4	4	3		1	1	1	1	1	1	1	1	3	3	3	3	2	2	3	2	2	3	3	3	3	3	3	2	3	3	3
13	3	1	4	2	2	1	3	1	2	1	3	1	3	1	2	2	3	2	3	1		3	2	2	3	3	3	1	3	2	3	2	2	2	2	2	3	3	3	2	4	2	4	2	2	4	2	5	4
13	4	4	1	3	4	5	2	2	3	1	3	1	3	2	2	2	2	3	3	2		4	1	3	3	2	4	1	2	4	2	4	3	3	4	4	1	2	4	3	3	3	4	3	1	3	4	4	3
7	1	1	1	1	1	1	2	3	3	2	2	1	3	1	3	1	3	3	3	2	3		1	2	3	2	2	1	3	2	2	2	3	3	2	2	1	3	3	2	2	2	4	3	1	2	2	1	2
7	1	1	3	3	3	2	3	2	3	2	1	1	3	1	2	3	3	2	3	3	3		1	2	3	2	2	1	3	3	5	2	1	3	2	2	1	1	3	2	2	1	1	2	1	3	2	3	2
13	1	1	1	1	1	1	1	1	1	1	1	1	1	1	1	1	2	2	2	3		2	1	1	1	1	2	2	1	1	1	1	1	4	2	1	1	1	2	2	4	1	4	1	1	3	1	1	3
7	4	3	3	3	3	3	3	3	3	3	2	3	3	2	3	2	3	2	2	2	2		2	3	3	3	4	2	2	4	2	4	2	4	4	3	2	3	3	3	3	3	3	3	3	2	4	4	4
7	1	1	1	3	1	3	3	1	1	1	1	1	3	1	1	1	3	2	3	2	2		1	1	1	1	3	1	1	1	2	3	1	5	3	1	1	1	4	1	1	1	1	5	4	2	2	2	2
7	4	3	4	3	4	4	3	3	3	2	2	2	3	2	2	2	3	3	3	4	2		4	4	2	2	3	2	4	2	2	2	2	3	3	2	3	2	2	2	5	3	3	2	2	4	3	4	3
7	3	3	3	3	3	3	2	2	2	2	2	2	2	2	2	2	3	3	3	3	2		3	3	3	3	3	3	3	3	3	4	3	3	3	3	3	3	3	3	3	3	3	3	3	3	3	3	3
13	1	1	1	1	1	1	2	2	2	2	2	2	2	2	2	2	3	3	3	3		3	1	2	2	3	2	2	2	3	2	2	2	3	3	3	1	2	3	3	3	1	3	2	2	2	2	2	2
13	3	3	2	2	2	2	2	3	3	2	3	2	3	3	2	2	2	3	3	3		2	2	3	1	2	3	2	1	2	2	3	2	2	3	2	3	1	2	2	2	1	2	2	3	2	1	3	3
13	2	2	2	2	3	3	3	3	3	3	3	3	3	3	3	2	3	2	3	3		3	2	2	3	2	2	2	2	2	2	2	3	4	2	2	3	3	3	3	2	3	2	3	3	2	2	3	2
13	1	1	1	1	1	4	1	1	2	1	3	4	2	2	2	1	1	2	2	1		2	3	3	2	3	4	2	3	2	4	2	3	4	1	2	4	2	3	1	4	5	2	1	4	2	5	1	2
13	2	2	2	2	4	4	3	4	3	4	4	3	4	3	3	3	4	4	3	4		4	5	4	4	4	3	2	3	2	4	4	3	3	3	2	5	3	2	2	1	5	4	2	1	1	5	4	3
13	1	1	1	1	1	1	3	3	4	3	2	3	2	3	2	2	3	3	4	2		3	1	3	2	2	4	1	2	2	4	4	1	1	4	2	2	2	2	4	2	1	3	3	2	4	1	4	2
13	2	2	1	1	1	1	2	2	2	2	3	2	3	2	2	2	3	3	3	2		3	2	3	3	1	3	2	2	2	2	3	2	2	2	2	2	2	3	2	3	2	4	2	2	4	2	3	2
7	3	1	1	3	2	2	3	4	3	4	3	3	2	3	3	4	2	2	2	3	3		3	3	3	3	3	3	2	3	4	3	3	2	3	4	3	2	2	3	3	3	4	4	3	3	3	3	5
13	2	2	2	2	2	3	3	3	2	3	3	2	4	1	2	2	2	3	3	2		3	2	2	3	2	3	2	2	3	2	3	2	4	4	4	1	5	3	4	2	3	3	4	1	4	3	3	2
13	4	3	5	5	2	1	2	3	3	3	3	2	4	2	3	2	3	3	3	2		4	2	1	3	1	4	1	1	3	2	2	2	4	4	2	2	4	3	3	2	2	2	3	3	3	3	4	1
7	5	4	4	4	4	5	4	2	3	1	1	2	1	3	2	2	4	1	4	4	4		1	1	4	1	4	4	1	4	1	4	1	4	5	2	1	2	1	5	4	3	1	3	2	2	4	5	1
7	3	3	3	4	3	1	2	2	2	2	2	2	3	3	1	1	4	4	1	1	3		2	2	2	5	3	2	2	2	3	2	2	1	2	1	5	2	2	3	3	3	1	3	2	4	3	3	2
13	4	2	5	4	3	5	3	2	3	3	3	2	4	1	2	2	4	2	4	4		3	3	2	4	1	4	1	1	3	1	3	2	4	4	5	2	4	2	4	2	4	2	4	3	3	2	5	2
13	3	4	5	5	4	3	4	4	4	4	4	4	4	3	3	2	4	2	4	3		3	4	4	4	4	4	3	4	4	4	4	4	3	4	5	5	5	5	4	4	4	3	3	3	3	3	5	5
13	2	1	1	1	3	1	2	3	2	2	2	1	3	1	3	2	3	2	3	2		3	1	4	3	2	2	1	4	3	3	3	2	1	2	3	3	2	4	2	4	3	3	2	3	3	3	3	3
7	3	1	1	2	2	1	3	3	3	3	3	3	3	2	2	3	3	3	3	3	2		1	1	1	2	3	1	1	3	2	2	2	3	3	2	3	3	4	2	2	1	2	3	1	2	2	4	1
7	1	2	3	2	1	3	2	3	4	1	2	2	3	1	2	2	4	3	3	3	2		3	3	3	2	3	2	3	2	4	3	2	3	3	3	3	4	3	3	2	4	4	3	1	2	3	5	2
13	3	5	2	5	5	5	4	3	4	4	4	4	4	4	3	1	4	1	4	4		3	3	3	3	3	3	3	3	2	3	3	3	3	3	3	3	3	3	3	3	3	3	3	3	3	3	3	4
7	2	3	3	2	2	3	3	2	2	3	3	2	3	3	3	2	4	2	3	3	3		2	3	2	2	3	2	4	3	2	2	2	2	3	3	2	2	2	2	2	2	2	2	1	2	1	2	2
7	1	2	3	3	3	3	2	3	2	2	2	2	3	2	3	2	4	2	4	3	2		3	2	2	2	4	3	5	3	3	1	2	2	3	2	3	2	2	2	2	2	1	2	3	2	2	3	2
13	3	3	3	4	4	4	3	3	3	3	3	2	3	3	3	3	4	3	3	3		1	5	5	5	4	4	4	3	4	4	4	3	3	3	3	5	3	3	3	3	3	3	4	3	4	4	3	4
13	2	1	2	1	1	1	2	3	3	2	2	1	3	1	2	2	2	3	2	2		3	3	4	2	2	1	3	3	2	1	4	4	2	1	4	3	1	1	4	4	3	1	4	4	3	1	1	5
13	2	1	3	1	1	1	1	1	1	1	1	1	1	1	2	1	3	3	2	3		4	4	4	2	4	2	1	3	1	4	3	4	2	2	4	1	1	4	2	4	3	5	4	1	3	4	2	4
7	2	2	1	2	2	1	3	3	3	1	3	1	3	1	2	1	3	3	4	3	2		1	4	1	3	2	1	5	2	4	2	2	1	3	2	2	2	2	2	3	3	3	2	2	3	2	4	3
7	2	1	2	1	1	1	2	2	2	3	3	1	4	2	1	2	3	2	2	2	3		5	3	3	3	2	4	4	1	5	1	4	2	2	3	3	3	4	3	4	3	5	3	1	4	2	4	4
7	3	3	3	3	3	2	2	2	3	3	2	4	2	2	3	2	2	2	2	2	3		2	3	3	3	2	3	3	2	2	2	2	2	2	2	2	2	2	2	2	2	2	2	1	1	1	1	2
13	3	3	3	3	3	3	2	2	3	2	3	2	1	1	1	4	3	3	3	3		2	3	2	3	3	3	4	3	2	4	4	4	3	4	3	3	2	2	4	2	2	3	3	4	4	4	3	3
13	3	1	1	2	4	2	3	3	3	2	2	1	3	2	2	2	3	2	3	2		3	3	3	2	2	3	3	3	3	3	3	3	3	3	3	4	3	3	3	3	4	3	3	3	3	3	3	3
13	1	5	3	4	2	5	2	2	3	2	2	2	2	1	1	2	4	2	4	4		1	2	2	2	4	5	1	2	5	2	4	1	5	5	4	1	3	4	4	4	2	4	3	3	3	4	3	3
7	2	2	2	2	2	1	2	2	3	2	2	2	3	3	3	2	2	2	2	3	3		3	3	3	4	3	2	3	2	2	3	3	3	2	3	4	2	3	2	3	4	4	2	3	4	4	5	5
13	3	2	2	2	2	2	3	3	3	3	3	1	3	2	2	3	3	3	3	3		3	1	3	3	2	2	1	4	2	4	2	2	2	2	2	3	2	3	2	4	2	4	2	3	3	2	3	3
13	3	3	2	2	3	4	3	3	3	3	3	3	3	3	3	3	4	2	3	3		3	3	3	3	3	3	3	3	3	4	4	4	3	4	3	4	2	3	4	4	3	4	3	4	3	3	3	3
7	1	2	2	2	3	1	3	1	1	1	2	1	1	1	1	3	3	2	2	2	2		3	3	1	4	2	2	2	5	4	2	1	3	4	3	2	3	2	4	2	3	2	4	4	3	3	4	3
13	2	3	2	4	3	4	3	3	3	2	3	2	3	2	2	2	3	2	3	2		3	2	2	3	2	3	2	2	3	2	4	2	4	3	3	2	3	4	3	3	2	4	4	4	3	4	3	3
7	3	3	1	3	3	1	3	3	3	3	3	3	3	2	2	2	3	2	2	2	4		3	3	2	2	2	2	3	3	2	2	2	2	2	2	2	2	5	2	2	2	2	2	2	2	2	4	2
13	4	2	3	3	4	5	4	2	1	1	1	1	3	1	1	1	4	1	3	3		1	4	1	3	2	1	1	1	3	2	5	1	4	2	5	1	5	3	2	3	1	1	4	3	2	5	2	1
13	2	1	1	1	1	2	2	2	2	2	2	2	1	1	1	2	4	2	2	4		3	5	2	4	3	3	2	3	2	2	3	3	3	3	3	2	2	2	3	2	3	4	2	2	2	3	4	2
13	3	3	3	3	3	3	4	3	4	4	4	3	3	3	3	4	4	2	4	4		3	3	2	3	3	3	3	2	3	3	3	3	5	3	3	3	5	5	4	3	5	3	5	4	2	3	4	3
7	1	1	1	1	1	1	2	2	2	2	2	2	2	2	2	1	2	2	2	2	4		1	1	1	1	1	1	1	1	1	1	1	1	1	1	1	1	1	1	1	1	2	2	2	2	1	1	1
13	1	1	1	1	1	1	2	3	3	3	4	1	4	1	2	1	2	1	4	2		3	2	4	2	3	3	1	4	2	2	2	3	1	2	1	3	2	2	2	4	2	3	2	1	4	1	5	3
13	4	4	3	2	1	4	2	2	1	1	4	3	1	4	1	2	3	2	1	3		1	3	5	1	2	3	3	1	2	2	3	5	3	1	5	5	2	2	1	5	1	3	5	5	3	1	1	3
13	1	1	1	1	1	1	3	3	1	1	1	1	1	1	1	1	3	3	3	2		2	1	1	1	1	1	1	3	1	3	3	1	1	1	1	1	1	4	1	1	1	5	3	1	4	1	5	4
13	3	4	3	3	3	4	2	3	3	2	3	3	3	3	3	3	3	3	3	3		2	2	4	3	4	4	3	4	3	3	2	3	3	3	2	4	4	3	3	3	2	4	3	4	4	4	5	3
7	3	1	1	2	2	3	3	3	2	3	3	2	3	2	2	2	3	2	3	2	1		3	2	2	3	3	1	1	4	3	3	2	4	5	4	1	3	4	3	2	2	2	4	2	2	3	4	2
7	2	2	2	2	3	2	3	3	3	3	4	4	4	4	4	3	4	4	4	4	3		1	1	1	2	2	1	3	2	3	2	4	4	2	2	3	4	4	5	1	1	3	4	3	2	1	3	1
13	1	1	3	1	2	1	2	3	2	2	3	3	3	1	1	3	3	4	1	2		3	1	4	3	4	3	1	5	2	2	3	2	2	4	4	1	1	4	4	2	1	2	4	1	5	4	3	4
7	2	2	2	2	3	1	3	3	3	2	2	2	3	2	2	2	3	3	3	2	3		2	4	2	2	3	1	5	3	2	4	3	2	4	3	2	2	4	2	4	4	3	3	4	4	3	4	4
13	1	1	1	1	1	1	2	2	2	2	2	2	3	2	3	2	3	3	3	1		1	3	4	2	3	3	2	3	2	5	3	1	3	4	2	2	3	5	3	3	3	4	3	1	5	2	3	3
7	2	1	1	1	1	2	3	3	3	3	3	1	3	2	2	2	3	2	3	3	1		3	4	3	3	2	2	3	1	2	3	2	3	2	3	3	3	3	2	2	3	4	3	2	4	3	3	2
7	1	2	1	1	2	1	2	2	3	1	1	1	1	1	1	1	2	2	3	2	1		1	3	1	4	1	1	3	2	4	1	1	3	1	3	1	3	3	2	4	1	3	3	1	3	1	3	3
7	1	1	1	1	1	1	4	4	1	1	3	1	1	1	1	4	4	2	4	3	1		1	5	1	1	2	5	3	1	5	1	1	1	3	3	5	1	1	2	2	2	3	1	1	3	1	5	4
13	2	2	2	2	2	1	4	3	4	4	4	2	3	3	3	2	3	1	3	1		3	3	1	3	3	4	2	1	3	3	3	2	5	3	2	3	5	4	3	3	3	3	3	2	3	3	4	3
13	4	5	4	3	4	2	3	2	3	1	2	1	4	2	1	2	3	2	4	4		4	2	4	4	3	3	1	5	1	2	5	1	1	2	4	1	2	3	2	2	4	4	2	1	1	5	4	2
7	3	4	4	5	5	4	3	3	4	4	4	3	3	4	3	3	4	2	4	4	3		2	1	3	1	5	4	4	5	1	5	1	5	5	5	2	4	5	5	3	3	1	5	2	4	5	3	1
13	4	3	2	3	2	2	4	3	4	4	3	2	4	3	3	3	3	2	4	3		4	4	5	5	3	2	2	5	2	2	3	3	1	1	2	3	1	5	1	5	4	4	1	3	3	3	4	5
13	4	3	4	2	3	3	3	4	3	2	2	2	2	3	3	2	3	2	2	1		3	3	3	3	3	4	4	3	3	4	4	4	4	4	5	4	3	4	5	2	4	4	4	4	3	4	5	3
13	1	2	2	2	1	1	3	3	3	3	3	2	3	2	2	2	3	3	3	3		3	3	3	3	3	3	4	3	3	3	3	3	3	3	3	3	3	3	3	3	3	3	3	3	3	3	3	3
7	1	1	1	2	1	1	4	4	2	3	3	3	3	2	3	3	3	2	4	4	2		1	5	3	3	1	1	5	2	5	1	1	1	1	1	1	1	4	1	2	1	1	1	1	3	4	5	5
13	3	2	3	2	2	1	2	2	2	2	2	1	2	1	2	1	3	2	3	3		2	3	4	2	3	4	3	3	3	4	3	1	3	4	3	4	3	2	3	3	2	4	3	3	4	3	3	3
7	3	3	2	3	3	3	2	3	2	2	3	3	3	3	3	2	2	3	3	3	3		2	3	4	3	4	3	3	2	3	4	4	3	3	3	3	3	3	3	4	3	3	2	3	2	3	3	3
7	1	1	1	1	1	3	3	3	3	2	2	1	3	1	2	2	2	3	1	1	3		1	2	2	3	3	1	2	3	4	4	2	4	4	1	2	2	5	2	5	5	5	2	1	5	3	3	3
13	3	3	3	1	3	3	4	4	4	3	4	2	4	4	2	4	4	4	3	4		3	2	3	3	2	3	2	3	3	3	3	3	3	3	3	3	2	3	3	3	3	3	2	3	3	3	3	3
7	3	2	4	4	4	2	3	3	3	2	4	1	2	1	2	2	4	2	3	3	3		2	3	4	3	2	1	3	1	5	4	3	3	3	3	2	4	5	3	2	2	1	3	2	2	3	5	2
7	2	1	2	1	1	1	3	2	3	3	2	2	3	2	2	2	4	1	4	3	3		2	1	2	2	4	1	1	2	2	2	2	3	3	2	3	4	3	3	2	3	2	3	1	2	2	3	2
13	1	2	2	2	2	2	3	3	4	3	2	2	3	2	3	2	3	3	3	2		3	3	3	3	3	4	2	3	3	3	3	2	2	2	3	3	2	3	3	2	2	3	2	1	1	2	2	1
7	4	3	2	2	2	3	3	2	3	3	3	2	2	2	2	2	2	2	3	2	3		2	2	2	2	3	2	1	3	2	3	2	5	4	3	2	4	3	3	3	3	1	4	3	4	2	4	2
7	2	1	2	3	2	2	3	2	3	2	3	2	2	2	2	2	2	3	2	3	3		2	2	2	3	2	2	2	3	3	2	3	3	3	2	2	3	3	2	3	2	2	3	2	2	2	3	2
7	2	1	1	2	2	2	2	2	2	3	2	3	2	2	2	2	2	2	2	3	2		3	2	4	3	2	1	1	3	2	4	2	4	3	4	2	3	3	2	4	2	4	3	2	4	3	2	3
13	3	2	2	2	2	2	3	3	3	2	3	3	3	2	3	2	3	2	3	2		2	3	2	3	2	4	4	2	3	2	4	3	4	3	3	2	3	3	4	3	4	3	3	2	4	4	3	2
13	3	1	2	2	1	1	3	3	3	2	2	1	3	1	1	3	1	4	1	1		1	5	5	3	4	3	4	5	3	5	3	3	1	1	1	2	1	5	1	5	5	5	1	1	5	1	5	5
13	3	4	2	4	3	5	2	2	2	2	2	2	2	1	2	2	3	3	2	2		1	2	3	3	2	5	2	3	4	1	2	3	3	5	4	1	2	1	3	2	3	3	2	2	4	2	5	3
7	1	1	1	1	1	1	1	1	1	1	2	2	1	1	1	1	2	2	1	2	3		1	1	2	1	1	1	2	1	1	1	2	2	1	2	1	1	1	1	1	1	1	1	1	1	1	1	2
13	3	1	1	3	1	1	4	4	4	3	3	2	3	3	3	3	3	3	3	2		3	3	2	3	2	3	2	3	2	3	3	3	3	3	2	2	3	3	3	2	2	3	3	2	2	3	3	3
13	2	2	1	2	1	4	1	1	1	2	2	2	2	1	2	1	1	1	2	3		3	2	2	2	2	2	2	2	2	2	2	2	2	3	2	3	1	2	2	3	4	3	2	1	2	3	2	2
7	1	1	1	1	1	1	2	2	1	2	2	2	3	1	2	1	2	2	3	2	3		2	3	3	2	3	1	3	2	2	3	3	2	3	3	3	3	3	3	2	2	3	3	3	3	2	3	3
13	5	5	1	5	5	5	4	2	1	1	3	1	3	1	1	1	1	1	4	1		3	2	3	4	3	3	3	3	3	3	3	2	3	3	4	3	3	3	3	2	3	3	4	3	1	4	2	3
13	3	1	1	1	1	1	3	2	3	2	2	1	3	1	2	1	3	2	3	3		1	1	1	2	3	4	1	1	3	3	2	1	4	4	3	4	3	3	3	2	1	2	3	1	3	3	4	4
7	2	1	2	1	1	1	3	3	4	2	3	1	3	1	2	2	4	3	3	3	3		2	3	4	3	2	2	4	2	3	4	4	3	2	1	3	3	4	1	2	3	3	3	1	2	3	4	2
7	2	1	1	1	1	2	3	2	3	3	3	2	2	2	2	1	3	2	3	2	3		1	1	1	1	1	4	1	1	1	1	2	2	2	2	2	3	3	2	2	2	2	3	3	4	3	2	2
13	2	4	3	4	4	2	3	3	2	3	3	2	3	2	2	2	3	2	3	3		1	2	2	2	3	2	3	1	1	2	2	2	3	2	2	3	3	5	3	4	2	3	3	5	2	3	3	3
13	3	3	3	2	2	3	4	2	3	2	2	3	2	2	2	3	2	2	2	2		2	2	3	3	2	4	4	4	2	1	2	4	4	4	4	3	4	3	2	3	2	4	4	3	3	3	4	2
7	2	2	2	1	2	2	3	3	3	2	2	2	3	2	2	2	3	2	3	3	3		2	3	2	3	3	2	4	3	4	2	2	3	3	2	2	2	3	3	3	2	3	2	3	4	2	2	4
7	2	3	2	3	2	3	2	2	2	3	2	2	3	2	2	3	4	2	3	3	3		2	3	4	3	2	3	3	2	4	3	2	4	2	3	2	4	4	3	4	4	3	4	2	4	4	4	3
13	3	1	3	3	1	1	2	1	4	2	2	2	4	1	3	2	4	2	3	3		4	3	3	3	3	3	3	3	3	3	3	2	3	3	3	3	3	3	3	3	3	3	3	3	3	3	3	3
7	2	2	2	4	3	2	3	2	3	2	3	2	3	2	2	3	3	2	3	3	3		2	2	3	2	3	2	2	3	2	2	3	3	3	3	3	3	3	3	2	2	2	2	4	2	3	2	2
7	2	2	4	4	3	2	4	4	3	3	3	2	3	3	3	2	2	2	3	2	3		1	2	2	2	2	2	2	2	2	1	1	2	3	2	1	3	2	1	3	3	3	3	1	2	1	3	2
13	1	1	1	1	1	1	2	3	3	2	3	2	3	2	2	2	3	2	3	2		3	2	2	3	3	3	2	3	3	3	3	3	3	3	3	3	3	3	3	3	3	3	3	3	3	3	3	3
13	3	3	4	4	5	5	3	2	2	2	2	1	3	2	2	2	3	3	4	3		4	1	2	4	2	4	3	4	4	2	3	2	3	4	2	4	2	2	2	4	4	3	4	4	3	3	4	3
13	3	3	2	2	2	2	3	3	3	3	3	4	4	3	3	3	3	4	3	3		4	3	3	2	4	5	3	4	3	2	3	3	5	4	4	5	4	4	3	2	4	3	4	3	4	3	3	5
13	2	3	2	2	2	2	3	3	3	4	3	2	3	2	2	2	4	3	3	3		3	2	2	3	3	3	2	2	3	2	2	2	3	2	2	2	3	3	2	2	3	2	3	2	3	3	3	2
13	2	3	2	2	1	2	3	2	1	1	2	2	3	2	1	1	3	3	3	2		3	2	4	3	3	1	2	3	1	2	4	4	2	1	3	1	2	3	1	4	3	4	2	1	4	4	5	3
13	2	1	2	2	1	2	4	3	4	4	4	4	4	4	3	2	3	2	3	4		3	2	2	4	3	3	2	2	3	2	4	2	4	4	3	2	5	5	3	2	2	2	5	2	3	4	3	1
7	5	5	4	5	5	5	3	3	3	3	3	3	3	3	4	3	4	1	3	3	3		3	3	1	2	4	4	3	3	3	4	4	4	3	4	4	2	4	3	4	4	4	4	4	4	4	3	4
13	2	3	3	3	3	2	3	3	2	2	2	2	2	2	2	2	2	2	2	2		3	3	3	3	3	3	3	2	3	3	3	2	4	4	3	2	4	2	3	3	3	4	3	4	4	3	3	3
7	4	2	3	3	3	2	4	3	3	3	4	1	2	3	2	2	4	1	4	1	4		2	2	3	1	2	1	1	2	3	3	3	3	3	3	3	3	3	2	3	3	3	3	2	2	2	3	3
7	2	1	1	1	1	1	2	2	3	2	3	2	2	2	3	2	3	3	3	3	3		3	3	3	3	3	2	3	2	2	3	2	3	3	2	2	2	3	3	3	3	3	3	3	3	3	3	2
13	2	2	2	2	2	2	3	3	3	3	3	3	3	3	3	3	3	2	3	3		3	1	1	1	5	1	1	5	1	1	1	5	1	1	1	1	1	5	1	1	1	5	1	1	1	1	1	1
7	4	1	3	2	2	2	3	3	4	3	3	3	3	2	3	3	4	3	3	3	2		1	2	3	3	2	2	1	3	3	4	2	5	4	4	1	5	4	2	3	4	2	5	2	4	4	4	1
7	3	3	2	2	1	1	2	2	2	2	2	1	1	1	2	2	3	3	3	4	2		3	3	4	4	4	2	3	2	2	3	3	1	2	2	4	2	4	2	3	3	3	3	3	3	3	3	4
13	3	1	2	3	3	1	3	3	2	2	3	2	3	2	2	1	3	3	2	2		3	3	2	1	1	3	2	3	3	2	1	3	2	3	2	2	2	3	3	2	2	2	2	3	4	2	5	2
13	1	1	1	2	2	1	1	2	2	1	2	1	3	1	2	2	3	3	3	2		4	2	2	2	2	2	1	3	2	4	2	3	3	2	3	1	3	2	1	4	1	3	3	1	5	2	2	4
7	1	1	1	1	1	1	1	1	1	1	1	1	1	1	1	1	1	1	1	1	1		1	1	1	1	1	1	1	1	1	1	1	1	1	1	1	1	3	1	2	3	3	2	3	4	4	3	3
13	3	1	1	1	3	4	2	2	1	1	3	1	1	1	2	2	3	1	1	4		1	3	3	1	4	3	1	3	2	1	3	4	1	3	2	1	3	4	2	2	3	2	1	1	2	2	4	2
7	2	2	2	2	2	2	3	2	3	3	2	2	2	2	2	2	3	2	3	3	2		2	2	3	2	2	2	3	2	2	2	2	3	2	2	2	2	3	2	2	2	3	2	2	2	2	2	2
13	3	2	1	1	3	1	2	2	3	2	3	2	3	2	3	3	3	2	3	3		4	3	3	2	2	3	3	3	3	3	3	3	2	2	4	2	2	3	3	3	3	3	3	3	4	3	3	2
7	1	1	1	1	1	1	3	3	3	1	3	1	3	1	1	1	3	2	3	2	2		1	1	1	1	1	1	2	1	1	1	1	4	1	1	1	4	4	1	4	1	4	3	1	4	1	4	3
13	1	1	2	1	1	1	2	3	2	2	3	2	3	2	2	2	2	3	2	2		1	2	3	2	3	3	1	4	2	4	2	2	1	2	2	2	2	3	3	3	2	4	2	1	3	1	1	3
13	1	1	3	3	2	2	3	3	3	2	2	2	3	2	2	2	3	3	3	2		2	2	2	3	3	3	2	2	3	2	4	4	4	4	2	2	3	4	3	3	3	3	3	2	3	3	4	2
7	2	1	1	1	2	1	2	2	2	2	2	2	2	2	2	2	3	1	2	1	2		1	1	3	2	4	1	3	4	2	3	1	2	4	1	1	3	1	3	3	1	5	2	2	3	3	1	1
7	2	1	2	3	2	1	3	3	3	3	3	2	3	2	4	2	4	3	3	3	2		2	2	3	2	3	2	2	2	4	3	2	4	3	3	2	4	4	3	2	3	2	4	3	3	3	4	2
13	2	1	1	3	2	1	3	2	4	3	3	2	3	3	1	2	1	3	2	2		4	5	3	2	2	2	2	4	2	3	2	4	3	2	3	4	2	2	1	5	4	4	5	2	5	2	4	4
13	2	2	3	2	3	2	4	3	3	3	3	3	3	2	3	3	3	3	4	2		3	4	3	3	2	3	3	4	4	2	3	3	3	2	3	3	3	4	2	4	4	4	4	1	4	3	5	5
7	2	1	2	2	2	1	3	3	3	3	2	2	3	2	2	2	3	2	3	3	2		1	3	2	3	3	1	3	2	2	2	2	3	3	2	1	2	3	3	3	2	3	3	2	3	3	3	3
13	3	4	3	3	2	2	3	2	2	2	2	1	3	1	2	2	3	3	3	2		2	3	2	2	2	3	1	2	2	2	3	2	3	3	3	3	3	3	2	2	3	3	3	1	1	3	4	2
7	3	3	3	3	4	3	4	3	2	3	3	2	4	2	2	2	3	3	3	2	4		2	3	2	3	2	2	3	3	2	2	3	2	2	3	3	2	3	2	2	3	3	2	2	3	3	3	3
7	2	1	1	1	1	1	1	1	1	1	1	1	1	1	1	1	3	3	3	3	4		1	5	5	1	1	1	5	1	4	4	1	1	1	3	1	1	5	4	1	1	4	1	1	4	5	5	5
7	3	2	2	3	4	3	4	3	4	2	3	2	2	2	3	2	4	3	3	3	3		2	3	3	3	4	2	3	3	2	3	3	3	3	3	3	3	3	3	3	2	3	3	2	3	4	3	3
13	2	1	1	1	1	1	1	1	1	1	2	1	1	1	1	1	2	3	2	1		2	2	3	1	3	4	2	3	2	5	2	2	2	3	1	2	2	3	3	3	2	3	2	3	4	2	2	3
7	2	2	2	2	3	2	3	3	3	3	3	3	3	3	2	3	3	3	3	4	4		2	2	2	4	4	4	4	3	3	4	4	3	4	4	4	3	4	4	4	3	2	2	2	4	4	5	5
7	2	1	2	1	2	1	2	2	3	2	2	1	3	1	2	2	4	2	3	2	1		3	3	2	3	2	1	2	2	2	2	2	3	1	1	3	3	2	2	3	3	3	3	1	3	2	4	2
13	2	1	1	1	1	1	2	2	3	2	2	2	3	2	3	2	3	2	3	2		2	2	2	2	2	3	2	2	2	2	2	2	4	2	2	2	3	3	2	2	2	3	3	2	3	3	2	2
13	2	2	3	1	3	1	4	2	4	2	3	1	3	1	2	3	4	2	2	1		4	2	5	1	2	2	1	5	2	3	3	2	1	1	4	1	1	2	2	1	2	1	1	2	1	2	3	2
7	3	3	3	4	4	4	2	4	3	3	3	2	3	1	2	2	4	2	4	3	3		3	3	4	5	4	1	1	3	3	5	4	5	4	5	5	5	5	4	4	5	4	4	4	2	4	5	3
7	2	1	1	2	2	1	2	3	2	1	2	1	3	1	2	2	3	2	2	2	1		3	3	2	3	2	2	3	2	4	2	2	2	2	4	3	2	2	2	4	3	3	3	3	5	2	4	3
13	1	1	3	2	1	1	3	3	3	1	2	2	2	2	1	3	3	3	3	2		4	2	3	4	1	3	3	4	4	2	5	3	3	1	3	4	4	5	3	4	2	3	2	4	4	4	3	3
13	3	2	3	3	3	1	3	2	3	2	2	2	3	2	2	2	3	2	2	2		3	1	3	4	3	2	1	1	2	2	3	3	3	3	3	4	4	4	3	3	3	3	3	4	2	3	3	2
7	4	4	5	4	4	3	3	2	4	3	3	3	4	3	2	2	4	1	4	3	3		4	3	5	3	3	3	3	3	1	4	2	3	3	4	5	3	5	4	3	4	3	3	3	2	5	4	3
7	2	1	1	1	3	1	4	4	4	4	4	1	4	2	1	3	1	4	1	3	1		1	1	1	1	1	1	1	1	1	1	1	1	1	1	1	1	1	1	1	1	1	1	2	1	1	1	1
7	2	4	5	5	5	4	4	2	3	3	3	3	4	3	3	3	4	4	4	4	3		2	3	2	2	2	2	3	3	4	5	3	3	5	5	4	5	5	5	4	4	3	4	4	4	4	5	5
13	2	3	2	4	2	2	3	2	2	2	2	1	2	3	2	1	4	1	3	2		2	2	2	3	2	5	2	1	5	2	1	1	4	4	3	1	5	2	4	1	3	2	4	3	4	3	2	2
13	4	1	2	3	1	2	4	3	3	3	4	3	3	2	3	2	1	3	2	2		2	5	1	3	4	2	2	2	2	4	3	2	4	2	3	3	4	4	4	4	3	4	3	3	4	4	4	2
7	4	2	3	3	2	3	3	3	2	3	3	2	2	3	3	3	3	2	3	3	4		3	1	3	2	2	5	4	4	3	3	2	4	3	4	4	3	3	3	3	2	2	3	2	1	3	3	2
7	2	1	2	1	3	1	1	1	1	2	1	1	1	2	1	1	2	3	3	2	2		4	2	3	1	3	3	3	5	1	3	4	2	1	1	2	1	3	4	3	4	1	1	2	1	1	1	2
13	5	4	4	3	3	5	4	3	3	3	3	3	3	2	2	2	3	3	3	3		4	5	1	4	3	5	5	1	3	1	5	4	5	5	4	5	5	5	5	5	5	2	5	5	5	5	3	1
7	2	2	2	2	2	2	3	4	3	2	3	2	3	3	2	3	3	3	3	3	3		4	2	4	2	3	2	3	3	2	3	2	4	3	3	3	3	2	3	2	3	2	3	2	2	3	3	3
7	2	3	1	4	4	3	3	2	2	1	2	1	3	1	2	2	3	2	3	3	2		2	3	3	4	2	3	4	2	5	3	3	2	1	2	3	2	3	2	4	3	4	2	1	4	3	5	4
13	2	1	1	1	1	1	1	3	2	1	1	1	3	1	2	1	1	3	2	2		2	2	4	2	2	2	2	4	3	4	2	2	2	2	2	2	2	3	2	4	2	4	3	3	4	1	5	4
7	1	1	2	1	1	2	3	3	3	3	2	2	3	2	3	3	3	2	3	2	2		1	3	4	2	1	1	2	2	2	3	2	3	2	3	1	3	4	2	2	1	4	3	1	4	4	4	3
13	2	2	4	4	3	1	3	4	3	4	4	3	4	2	4	4	4	2	2	4		3	4	2	3	2	4	2	2	4	2	4	4	5	4	5	4	5	3	5	2	3	2	5	1	2	4	3	3
7	4	3	2	2	3	5	4	3	4	2	2	1	3	3	2	1	3	3	3	2	2		2	1	1	2	2	1	1	3	3	2	1	1	1	1	1	1	1	1	1	1	1	1	1	1	1	1	1
13	4	4	5	4	3	4	3	3	2	3	2	3	2	3	2	2	3	1	2	1		4	4	2	4	2	2	3	3	4	3	2	2	3	3	1	2	4	3	2	3	2	3	1	4	2	1	4	3
13	3	2	2	2	2	2	2	2	2	2	2	2	2	1	1	1	3	3	3	3		3	2	2	4	2	3	1	3	2	3	3	2	4	2	2	3	4	4	2	3	2	2	4	3	3	4	3	3
7	1	1	1	1	1	1	2	2	2	2	3	1	2	1	1	2	3	3	3	2	2		1	2	2	2	2	1	3	1	2	3	2	3	1	3	1	2	3	2	2	3	3	2	2	3	3	3	2
13	1	1	2	1	1	1	2	3	2	3	1	1	3	2	3	2	3	2	3	2		2	1	3	2	3	1	1	2	2	5	3	3	3	2	2	3	1	3	2	4	4	4	1	1	5	2	4	5
7	3	2	4	2	3	3	2	2	3	2	1	3	1	4	2	1	2	3	2	3	2		3	4	1	2	2	3	3	2	4	4	3	2	5	3	3	2	4	2	2	4	2	3	4	4	4	3	4
7	3	3	4	2	3	3	4	4	4	3	3	4	3	3	3	2	3	3	2	3	4		3	3	4	3	3	3	2	3	4	2	2	3	3	2	3	2	3	4	3	2	4	2	3	2	3	3	3
13	1	2	5	2	4	2	1	2	3	1	4	4	4	4	3	3	2	1	4	3		2	5	2	2	5	2	2	4	5	3	5	1	1	3	1	1	3	4	3	5	3	3	5	5	3	5	3	4
7	3	2	3	3	2	2	3	3	4	2	2	2	3	2	2	2	2	3	2	2	3		3	3	4	3	4	4	3	4	3	4	4	3	4	3	2	2	4	3	3	2	3	3	3	4	3	3	3
13	2	2	2	3	1	2	3	3	2	3	3	2	3	1	2	2	3	3	3	1		3	3	2	2	3	2	4	4	2	3	1	2	3	1	1	5	3	1	3	3	3	2	3	3	3	1	5	2
7	5	2	3	2	1	3	3	4	2	4	2	2	3	2	3	1	4	2	4	2	3		2	4	4	1	2	3	3	4	3	4	4	2	3	3	2	1	5	2	2	4	2	2	1	2	4	5	4
7	2	2	4	2	2	3	3	3	1	1	2	2	3	1	1	1	3	1	3	3	1		1	1	4	5	5	1	1	5	5	3	1	5	5	2	1	4	5	4	2	4	2	4	1	4	2	2	1
13	2	4	2	5	4	5	1	1	1	1	1	1	1	1	1	2	1	3	1	1		2	5	2	2	5	1	2	3	1	5	3	3	4	1	5	1	5	5	4	5	5	5	5	4	5	3	3	3
13	2	1	2	1	2	1	2	3	2	1	1	1	3	1	1	1	3	3	3	2		2	3	3	3	3	3	2	2	2	2	3	2	3	3	2	2	2	3	2	3	3	3	2	1	4	4	2	3
13	1	1	1	2	2	1	3	2	4	3	4	4	4	2	3	1	4	3	3	3		4	4	4	3	2	2	4	5	2	4	3	4	5	3	2	4	5	4	3	4	5	3	4	5	3	2	2	4
7	3	2	1	2	2	2	3	2	4	3	2	4	3	2	2	2	3	2	3	2	3		2	2	2	2	3	3	2	2	3	2	2	3	3	3	3	3	3	3	3	3	3	3	3	3	3	3	3
7	2	2	2	2	2	2	2	3	4	3	2	2	3	2	2	2	3	3	3	3	3		2	3	3	3	3	2	2	2	2	2	3	3	3	3	3	2	3	2	2	3	2	3	3	2	2	3	2
13	1	1	3	2	1	2	3	3	3	2	3	2	3	2	2	2	2	3	2	3		3	3	2	3	1	4	1	2	3	3	3	2	3	4	3	5	3	5	4	3	4	3	3	2	3	3	3	3
13	3	2	2	1	1	1	3	4	4	4	3	2	4	2	3	2	4	2	3	4		3	3	3	2	1	5	2	2	5	3	3	4	4	5	4	3	4	3	3	1	3	1	3	2	5	5	5	2
7	2	2	2	1	1	1	2	2	1	2	2	3	2	1	2	2	3	2	1	1	3		2	1	1	1	2	1	4	2	1	2	1	1	2	3	1	3	3	2	1	4	3	1	3	3	2	4	3
13	2	1	2	1	2	1	3	2	2	1	2	1	3	1	2	1	2	3	2	2		1	1	1	2	3	3	2	2	3	4	3	1	2	2	1	2	2	1	2	4	3	3	4	2	5	2	3	2
7	1	5	1	5	5	5	2	3	1	1	1	1	1	1	1	3	4	1	4	3	4		1	1	1	1	1	1	1	3	5	1	1	5	3	1	1	5	1	1	1	2	1	1	1	1	1	1	1
13	3	5	3	3	2	3	3	3	4	3	3	3	2	4	3	3	2	2	2	1		2	2	1	3	3	3	2	1	2	3	3	3	3	4	3	1	1	3	4	3	1	2	3	1	2	5	2	1
13	1	1	1	2	2	1	3	3	2	1	2	1	3	1	2	1	3	2	2	1		3	3	2	1	2	4	1	2	2	4	1	1	2	3	1	2	4	3	3	3	4	3	3	4	3	1	4	3
7	1	1	1	1	1	1	2	2	2	2	2	1	3	1	2	2	2	3	2	2	3		1	3	3	2	3	1	3	2	3	2	3	3	2	1	2	3	3	3	2	2	3	3	3	4	2	3	3
7	4	4	4	4	4	4	4	3	4	4	3	3	3	4	3	3	4	2	4	4	3		3	1	3	2	4	2	1	4	2	3	2	5	5	3	2	5	3	4	1	2	1	5	2	2	3	2	1
7	1	1	1	1	1	1	2	2	4	2	2	1	1	1	1	1	4	3	4	4	2		2	4	2	4	4	3	5	2	3	1	3	2	4	1	2	2	3	3	3	3	3	4	3	4	4	3	3
13	1	5	1	1	2	5	3	2	2	2	1	1	1	1	1	1	1	2	4	1		4	1	1	2	1	4	1	1	3	3	1	1	4	4	2	3	3	2	1	2	1	1	4	1	4	1	4	2
7	2	5	3	4	3	5	3	3	2	2	1	2	3	2	2	2	4	2	4	3	3		4	3	3	2	2	2	2	3	2	2	2	4	4	3	3	3	4	2	3	4	2	4	2	2	3	4	2
7	3	2	3	2	3	1	3	3	1	1	3	2	3	1	3	2	3	3	3	2	2		4	3	3	3	3	2	3	3	3	4	4	3	3	2	3	3	3	3	2	3	2	3	3	4	3	3	1
7	2	1	1	1	2	1	3	3	3	2	2	3	3	2	3	2	3	3	3	3	4		3	2	2	2	3	2	2	2	3	3	2	2	2	2	2	2	4	2	3	3	2	2	3	2	2	3	4
7	3	1	2	3	4	1	3	2	3	1	2	1	2	1	2	1	4	2	4	2	3		3	2	1	5	5	2	1	4	5	4	4	5	5	2	2	5	3	5	4	1	3	5	3	5	2	4	1
7	3	2	3	3	3	4	3	2	4	4	3	3	4	3	3	3	3	3	3	3	2		2	2	4	2	2	2	3	3	2	3	2	3	2	3	3	4	3	3	3	4	2	3	1	5	3	3	2
13	2	2	2	2	2	2	2	2	3	2	2	1	3	2	2	2	3	3	3	2		3	2	3	2	2	2	2	3	2	4	3	3	2	2	2	3	2	4	2	3	4	4	2	2	3	3	4	3
7	2	2	2	2	2	2	2	2	2	1	2	2	2	2	2	2	1	2	2	2	2		2	2	1	2	2	2	2	2	2	1	1	1	2	2	2	1	2	2	1	4	2	2	2	2	2	2	2
7	3	3	2	2	3	3	3	3	2	3	2	4	3	3	3	2	3	1	2	1	1		3	3	4	2	4	4	3	3	3	4	3	2	4	3	2	3	3	4	2	4	3	3	4	3	4	4	2
13	2	1	4	2	1	3	1	1	1	2	1	1	1	1	2	2	3	2	3	4		2	2	3	3	2	2	1	2	3	1	5	1	3	2	1	1	4	4	2	2	3	3	3	2	2	5	5	3
13	2	3	3	3	2	2	1	2	1	1	1	1	1	1	1	1	2	3	2	2		3	3	2	3	4	3	2	2	3	4	4	3	4	4	2	1	4	4	3	4	2	3	3	2	3	3	4	3
7	3	2	3	2	1	3	3	2	1	1	1	1	3	1	1	2	3	3	3	2	1		2	2	3	2	2	1	3	2	3	4	2	3	2	2	2	4	3	2	2	2	2	3	2	3	3	2	2
7	1	2	1	2	1	2	2	2	1	2	1	2	2	2	2	2	3	2	1	2	2		3	2	1	3	3	1	1	2	3	4	2	2	3	1	1	3	4	3	1	5	2	3	1	4	2	3	3
13	5	5	4	5	3	4	4	4	4	4	4	3	4	4	4	4	4	1	3	4		3	5	3	4	2	5	4	4	4	2	3	2	3	5	4	3	2	5	5	1	3	1	4	3	3	3	4	4
7	2	4	3	4	3	4	2	2	2	2	2	2	3	2	2	2	3	2	4	2	2		2	2	3	3	2	3	2	3	3	4	3	3	3	3	2	3	2	2	1	4	3	2	2	3	2	5	3
13	1	1	1	1	1	1	3	2	2	2	2	2	3	1	2	1	3	3	3	2		2	2	3	2	2	2	1	5	2	5	4	2	1	1	1	1	1	3	1	1	2	2	2	2	4	4	3	4
7	2	2	2	2	3	4	2	2	3	2	2	1	3	2	2	2	2	2	2	2	3		1	3	4	3	2	2	2	2	3	4	2	3	2	3	2	3	4	3	3	3	2	3	1	4	4	4	2
7	5	5	5	5	4	4	4	4	4	4	4	4	4	4	4	4	4	2	4	4	3		3	1	5	1	5	4	1	5	1	1	3	5	5	5	3	4	4	5	1	5	1	5	4	1	3	3	2
7	2	1	1	1	1	1	2	2	2	2	2	2	3	2	2	2	3	2	3	3	2		2	2	3	3	4	2	2	3	2	3	2	2	3	2	2	2	3	3	2	2	3	3	3	3	3	3	2
13	2	2	2	2	2	2	2	2	2	2	2	2	2	2	2	2	2	2	2	2		2	3	3	3	2	3	3	3	4	3	3	3	3	3	3	3	2	1	3	3	3	3	2	2	2	3	3	4
13	3	2	2	1	1	2	4	3	3	2	3	1	3	1	1	1	1	4	1	1		3	3	2	2	4	3	1	4	1	3	3	3	5	4	4	4	5	5	4	5	2	1	5	1	4	4	3	1
7	3	4	3	4	4	3	1	2	3	4	3	2	4	3	1	3	3	3	2	2	2		4	4	2	1	2	3	4	2	2	1	2	1	3	2	1	2	2	2	1	1	3	2	1	3	2	2	2
13	3	1	1	1	1	1	3	3	2	1	2	2	3	1	1	2	3	3	4	3		3	1	3	2	3	4	3	4	4	4	3	2	3	3	3	3	3	2	3	4	4	4	3	2	4	2	4	3
7	1	3	4	5	5	3	4	3	4	3	4	3	4	2	1	2	3	3	3	3	3		1	5	3	2	4	2	2	2	4	3	3	4	4	4	4	4	4	4	4	4	4	1	5	4	4	2	3
7	4	5	5	4	5	5	3	3	4	4	3	4	4	4	3	4	4	2	2	2	4		4	5	5	4	4	4	5	4	5	4	5	5	4	5	5	5	5	4	4	4	5	4	3	4	5	4	4
7	2	1	2	1	2	1	2	2	1	2	2	1	2	2	2	2	3	2	2	2	2		2	3	3	2	4	2	2	2	2	2	3	2	2	1	2	3	3	2	2	3	2	2	2	3	3	3	3
13	3	3	3	2	2	1	3	2	3	2	3	1	3	1	2	2	3	3	3	1		2	2	3	1	3	2	1	3	1	4	2	1	2	1	1	1	2	1	2	2	2	4	2	3	4	3	3	4
7	2	3	1	3	3	1	2	3	2	2	2	1	2	1	1	1	3	2	3	2	3		2	3	2	2	2	1	2	2	2	2	4	2	3	2	4	2	2	2	2	3	3	2	4	3	2	2	4
13	3	3	2	2	1	1	3	2	4	3	3	2	2	2	3	2	4	3	3	3		3	2	5	2	3	4	5	4	3	3	2	3	3	4	1	4	2	2	3	3	4	3	3	2	4	2	4	4
7	2	1	1	1	1	1	3	3	4	3	3	3	3	3	3	2	4	3	3	3	2		3	3	2	3	3	2	3	3	2	3	2	3	2	2	2	2	3	2	3	3	3	4	2	4	3	3	2
13	4	3	3	4	3	4	2	3	3	3	1	2	3	1	3	2	3	3	3	4		2	3	4	3	3	4	3	3	4	2	2	3	3	3	2	4	3	3	2	2	3	3	2	3	4	3	5	2
13	3	1	2	2	2	3	3	3	3	2	3	2	3	2	2	2	3	3	3	3		4	3	2	4	4	2	2	2	3	2	4	3	4	4	2	2	4	4	3	3	4	2	4	2	3	4	4	2
13	2	1	1	1	1	1	2	2	1	1	1	1	1	1	1	1	2	3	3	3		3	3	3	2	3	3	1	2	2	2	2	2	3	2	2	3	3	3	3	2	3	3	3	3	4	2	4	2
13	2	3	3	3	1	4	3	3	4	3	3	2	3	1	2	2	4	2	4	1		3	4	4	2	4	2	1	4	2	4	2	2	2	1	1	3	2	5	2	4	3	4	2	1	5	4	3	3
13	1	1	1	1	1	1	2	1	1	2	2	1	3	1	1	1	2	3	2	2		2	3	3	2	2	2	1	2	2	5	2	1	2	1	2	2	2	1	1	3	2	5	2	1	4	2	3	3
13	2	2	3	2	3	4	2	2	3	2	2	2	3	2	2	2	3	3	3	3		1	3	3	3	2	3	2	2	3	3	4	4	3	4	4	2	3	3	3	3	3	3	3	2	3	3	2	2
13	3	1	2	2	1	1	2	2	3	2	2	1	3	1	2	1	2	3	3	2		3	2	3	1	3	3	4	2	3	4	2	2	4	3	1	3	3	2	3	2	3	2	3	3	4	3	3	2
13	1	2	1	2	1	1	3	2	2	2	2	2	2	2	3	2	2	3	3	3		3	3	3	3	3	3	3	2	3	2	3	2	3	3	3	2	3	4	3	2	3	3	2	3	3	3	3	3
7	2	3	1	3	1	2	2	2	4	3	3	2	3	3	2	2	3	3	2	1	2		1	1	4	2	2	1	2	2	3	4	1	3	1	1	2	3	3	1	5	3	3	2	2	5	3	5	3
7	2	2	2	2	2	2	3	3	3	3	3	2	3	3	3	3	3	2	3	3	2		2	1	3	3	3	2	1	3	2	3	2	4	3	3	3	4	3	4	2	3	2	4	3	4	4	2	2
7	1	1	1	1	2	1	2	3	2	1	1	1	3	1	2	2	3	3	2	1	3		1	1	1	2	3	1	1	2	2	1	2	3	3	1	1	1	1	1	4	2	3	2	1	1	1	4	2
7	1	1	3	1	1	2	3	2	2	2	2	2	2	2	2	2	3	3	3	2	2		2	2	2	2	2	2	3	2	4	2	2	2	2	2	2	2	2	2	3	2	2	2	2	4	2	4	4
7	3	2	2	2	2	1	3	2	2	2	2	3	4	2	2	3	3	1	2	2	3		4	2	2	2	4	3	2	1	4	5	3	3	2	4	4	2	4	4	2	2	4	4	4	3	4	4	4
7	1	2	2	1	1	1	2	2	3	2	2	2	3	1	1	1	2	3	3	2	2		2	4	2	4	1	1	3	2	4	4	2	2	3	2	2	2	4	2	4	3	4	2	1	4	2	2	3
7	3	2	4	2	4	3	3	2	2	3	3	2	3	2	2	2	3	3	2	3	2		4	3	4	3	3	2	2	4	3	5	2	3	3	3	4	4	4	3	2	3	3	3	3	3	4	5	2
7	2	1	1	1	2	1	1	3	2	1	1	1	2	2	1	2	2	3	2	2	3		2	2	3	3	2	3	2	2	3	3	2	3	2	2	2	3	3	2	3	3	4	3	2	3	3	4	2
7	5	4	5	4	4	4	4	3	4	3	3	3	3	2	3	4	4	3	3	4	2		4	3	5	2	4	1	2	5	2	4	5	5	5	5	4	4	4	4	2	3	3	3	3	2	3	4	2
7	1	1	1	1	1	1	4	4	1	4	1	1	1	1	1	1	1	1	1	1	1		1	1	1	1	1	1	1	1	1	1	1	1	1	1	1	1	1	1	1	1	1	1	1	1	1	1	1
13	3	1	2	3	2	1	3	3	4	4	3	1	3	1	3	2	3	3	4	3		3	2	2	3	2	2	1	1	1	4	4	4	4	2	4	5	3	3	2	3	3	3	3	2	3	4	5	2
13	2	1	2	2	3	3	3	3	3	2	3	2	3	2	3	2	3	2	2	2		3	4	4	3	3	3	5	3	3	3	3	3	3	3	3	5	3	3	3	3	5	2	3	3	3	3	4	3
13	1	1	1	2	1	1	3	2	2	2	2	2	2	2	2	2	3	3	2	2		2	4	3	2	3	3	3	4	2	3	2	3	3	3	3	3	3	3	3	3	3	3	3	3	3	3	3	3
7	1	1	1	2	1	1	1	2	1	1	1	1	1	1	1	1	2	4	2	2	1		1	2	3	3	3	2	3	2	3	3	3	4	2	3	2	3	3	3	3	2	4	3	2	3	3	3	3
13	3	3	2	3	3	3	2	3	2	2	2	3	3	2	3	2	3	2	3	2		3	2	2	2	2	3	2	2	2	2	2	2	2	4	2	2	2	3	3	3	2	2	2	2	3	4	3	2
13	1	1	3	2	2	1	1	2	1	2	1	1	3	2	1	3	3	3	4	2		3	2	5	4	1	2	1	4	1	5	4	2	2	1	2	2	1	3	1	4	3	4	1	2	5	3	5	5
13	4	4	3	4	5	5	2	3	3	1	3	2	3	2	2	2	4	2	2	2		3	1	2	5	3	3	1	2	5	1	3	3	4	4	5	4	4	4	4	1	4	4	5	3	1	3	5	3
7	3	4	2	4	4	4	4	4	4	3	3	4	3	3	3	4	4	2	4	3	3		2	3	3	2	3	2	2	4	3	3	2	4	4	4	3	4	4	3	2	3	2	3	2	2	4	3	2
13	2	1	1	1	1	1	1	2	2	2	2	2	3	2	2	2	2	3	2	2		3	2	3	3	2	3	2	2	2	4	3	2	3	2	3	2	3	3	2	4	3	3	3	2	4	3	2	3
7	2	2	4	3	3	5	4	4	4	3	4	3	4	2	4	3	3	1	2	2	2		3	2	4	3	4	2	1	4	3	4	4	4	4	4	2	3	2	1	4	4	2	4	2	4	2	4	3
7	3	1	1	1	1	1	2	3	3	2	2	1	3	1	2	1	3	3	3	2	3		2	3	3	3	2	1	2	3	2	3	2	3	2	1	2	2	3	2	3	3	3	3	2	3	3	4	3
7	1	1	1	1	1	1	2	2	3	3	3	2	3	2	2	2	3	2	4	3	3		2	3	4	2	4	4	3	4	3	4	3	4	4	3	2	5	5	4	2	3	3	4	3	4	4	4	2
13	1	1	2	2	3	1	3	3	3	2	2	2	3	2	2	2	3	2	3	3		3	2	2	2	2	3	3	2	2	2	2	2	3	3	2	2	3	3	3	3	3	4	3	2	5	2	3	2
7	2	2	2	3	2	1	3	2	2	1	1	1	3	1	1	2	2	3	2	2	1		3	4	2	4	2	1	5	4	5	1	3	1	1	1	2	1	4	1	4	3	4	1	2	3	1	3	4
13	3	3	3	3	3	3	3	3	3	2	2	2	3	2	2	3	3	3	2	2		2	2	3	3	3	3	2	2	3	3	3	3	3	3	3	2	3	3	3	3	3	3	3	2	3	3	3	2
7	1	1	1	1	1	1	2	2	2	1	2	2	2	2	2	2	2	2	2	2	2		2	5	2	2	2	1	4	2	3	3	2	2	3	1	4	2	4	2	4	2	3	2	4	4	3	3	4
13	1	1	1	1	1	1	2	1	2	1	2	1	1	1	1	1	1	1	1	3		3	2	1	5	2	2	1	4	1	4	1	3	2	1	4	1	4	1	5	1	1	3	2	5	4	4	4	4
7	2	1	2	2	2	1	3	3	4	3	2	2	3	1	1	1	3	2	4	2	3		3	3	3	2	3	2	3	3	3	3	3	4	3	3	4	4	2	2	3	3	2	4	1	4	3	4	1
7	2	3	3	3	2	2	3	3	4	2	2	2	3	2	2	2	4	3	3	2	2		3	2	4	2	3	3	2	3	2	4	2	3	3	3	3	4	5	4	2	2	2	3	3	1	5	4	2
7	2	1	2	1	1	2	3	3	3	3	3	1	4	2	1	2	4	3	3	2	3		1	3	4	4	3	3	2	3	5	3	1	3	3	2	3	3	3	2	4	3	2	3	3	4	3	4	2
7	2	4	3	4	4	5	3	3	4	3	3	4	4	2	4	4	4	2	4	4	3		2	1	4	3	1	2	1	3	3	4	2	5	1	5	4	5	5	3	1	3	1	5	1	1	5	4	1
7	1	1	1	2	2	1	1	1	1	1	2	1	2	1	1	1	3	3	3	3	2		1	2	2	2	2	2	4	2	4	2	2	3	2	3	1	2	4	4	2	2	4	1	2	5	1	4	4
13	3	3	2	1	3	2	2	3	3	2	3	2	3	1	2	2	3	2	3	2		2	3	3	3	4	2	3	3	2	4	4	3	2	1	2	3	2	4	2	4	3	4	2	3	3	3	3	3
7	4	3	2	3	3	2	3	3	3	3	2	2	3	2	2	2	3	2	3	2	3		3	3	4	2	3	2	3	2	3	3	2	2	2	4	4	2	3	2	3	4	4	2	3	3	3	4	4
13	2	1	2	1	1	1	3	2	2	2	2	2	3	1	2	2	3	3	3	3		3	2	4	3	2	3	2	3	2	4	3	3	2	2	2	3	2	3	2	3	3	3	2	2	5	3	4	4
7	3	1	1	1	2	1	3	3	3	1	2	1	3	1	1	2	3	2	3	2	2		2	3	2	2	2	2	5	1	2	1	2	2	1	1	2	1	3	1	3	3	4	2	1	4	1	3	3
7	3	1	2	1	1	1	4	3	2	1	2	2	3	2	2	2	3	2	2	2	1		1	3	2	4	2	2	4	2	4	3	1	2	3	2	2	2	3	3	4	3	5	2	1	4	2	4	4
13	2	2	2	2	3	4	2	3	2	1	2	2	3	1	1	2	2	2	3	3		3	1	3	4	2	4	1	3	3	2	4	3	2	4	3	2	3	3	3	2	2	2	3	2	3	3	3	1
7	3	1	1	1	1	1	1	1	1	3	3	3	3	1	2	3	3	2	3	2	3		1	4	4	2	3	1	4	3	2	4	3	2	2	2	2	2	4	2	4	3	3	2	2	4	3	3	4
13	2	1	1	1	1	1	3	3	4	4	4	2	3	2	3	2	2	1	2	2		4	4	2	4	3	1	1	2	1	4	1	2	2	1	1	1	2	4	1	4	3	3	1	1	3	2	4	3
7	2	2	2	2	2	2	2	3	3	3	3	3	3	3	3	3	2	3	3	3	2		3	3	3	4	3	3	3	3	3	3	3	3	3	3	3	3	3	3	3	3	3	3	3	3	3	3	3
13	3	1	2	2	2	2	3	3	3	3	3	3	3	1	3	2	4	3	4	4		3	3	3	3	3	3	2	3	2	4	3	3	3	3	2	2	3	3	3	2	2	2	3	2	4	4	3	4
13	5	4	4	4	4	4	4	4	4	4	4	4	4	4	4	3	4	4	4	4		4	3	3	3	4	5	4	4	4	4	4	4	4	1	3	4	5	3	4	4	4	5	4	4	4	5	4	3
13	1	2	1	2	3	3	4	2	4	4	2	1	3	2	1	3	4	2	4	4		3	1	3	3	4	1	1	1	1	3	1	3	3	1	1	1	4	2	2	1	3	2	2	2	1	1	1	1
7	2	1	2	1	3	1	3	3	4	3	3	3	3	2	2	3	3	3	3	2	2		2	2	2	3	2	1	2	3	4	3	3	3	4	3	2	2	4	2	3	2	4	2	1	4	4	3	2
13	1	1	1	1	1	1	3	3	4	3	2	1	4	2	2	2	1	3	3	2		2	4	3	2	2	2	3	2	2	3	3	2	3	2	2	3	3	3	2	3	4	5	3	3	4	3	4	3
7	4	3	3	3	2	3	3	3	3	3	2	2	3	2	2	3	2	3	2	2	3		2	3	3	3	3	3	3	3	3	3	3	3	3	3	3	3	3	3	3	3	3	3	3	3	3	3	3
13	3	1	1	1	2	1	3	3	3	2	2	1	3	2	2	2	3	3	2	3		3	2	4	3	3	3	2	3	3	4	3	2	2	2	2	3	2	3	2	2	3	4	2	2	4	4	4	4
13	3	1	1	3	2	1	4	4	4	2	3	1	3	2	3	2	3	3	3	3		2	1	3	3	2	3	1	3	2	2	2	2	3	2	2	2	2	2	2	2	3	4	2	1	2	1	4	4
13	2	2	2	4	4	2	2	2	2	3	2	1	2	1	1	2	3	3	3	3		3	1	1	1	1	1	1	1	1	1	2	1	3	1	1	1	1	1	1	1	1	1	1	1	1	1	2	1
7	2	1	2	1	1	3	2	3	3	3	2	2	4	2	3	3	2	3	2	1	1		4	2	4	2	3	1	3	1	3	4	2	3	3	3	3	4	4	2	4	2	4	4	2	3	3	5	2
13	3	2	2	3	2	2	2	3	2	2	2	2	3	1	4	2	2	2	3	3		3	3	2	4	2	4	2	2	4	1	3	1	4	5	2	1	4	5	1	2	4	1	5	1	1	4	4	1
13	2	2	2	2	5	2	2	2	2	2	2	2	2	2	1	2	3	3	4	2		1	5	5	5	5	5	2	1	3	2	3	3	3	5	3	2	5	2	2	2	2	3	2	2	2	3	3	5
7	4	3	2	3	4	2	3	3	4	2	1	1	2	1	2	2	3	2	3	2	2		3	2	2	3	4	3	2	3	2	2	4	3	3	2	4	4	2	4	2	4	4	3	2	4	3	2	4
13	5	4	4	2	4	5	4	4	3	3	3	3	2	3	3	3	3	2	3	3		2	3	3	2	4	4	3	2	4	3	4	3	5	5	3	3	3	3	3	3	2	3	3	3	1	3	3	3
13	2	1	1	1	1	1	3	3	1	1	2	1	4	1	2	1	4	3	4	3		3	2	2	4	2	4	2	2	3	2	4	4	4	3	4	3	4	4	3	2	2	2	4	4	3	4	4	2
13	1	1	1	1	1	1	3	2	3	2	2	2	2	1	1	1	3	3	2	3		3	3	4	3	3	2	2	2	2	2	3	3	4	3	2	3	1	2	3	2	3	3	3	2	3	3	2	3
7	4	3	4	3	2	2	4	3	3	3	3	2	3	2	2	2	3	3	3	3	2		4	3	4	2	3	1	2	3	2	3	2	3	3	3	1	3	5	3	4	2	3	3	1	2	4	3	2
7	3	2	2	3	3	2	3	2	2	2	3	2	3	2	3	3	2	2	3	2	1		3	2	3	2	2	3	4	5	5	5	3	3	4	4	4	5	2	4	3	2	3	3	4	5	5	5	5
13	3	3	1	3	4	3	4	2	3	3	4	3	4	4	3	3	4	1	4	4		3	5	3	3	2	3	1	4	3	3	2	4	2	4	2	2	2	3	4	3	3	3	2	2	4	2	2	3
7	3	1	2	2	3	4	2	3	2	2	2	2	2	3	1	3	4	3	2	2	4		4	2	1	4	2	4	1	3	3	3	2	5	2	4	3	5	3	2	2	4	3	5	3	3	3	2	3
7	3	3	3	3	3	3	3	3	3	3	3	3	3	3	3	3	3	3	3	3	3		2	2	3	3	3	2	3	3	3	3	3	3	3	3	2	3	3	3	3	3	3	3	3	3	3	2	3
7	3	3	3	3	2	1	3	3	3	2	3	3	3	1	3	3	3	3	3	3	3		3	3	3	3	4	2	3	3	2	2	4	3	3	2	4	2	2	4	4	3	3	3	2	2	2	4	2
13	2	2	2	1	3	1	3	1	4	2	2	1	3	1	1	1	3	3	3	1		2	1	4	1	2	3	1	3	2	4	2	1	2	2	1	1	1	1	1	2	1	2	1	2	4	1	3	3
13	1	2	2	2	1	2	2	2	2	3	3	1	3	2	1	1	3	2	2	2		2	1	2	3	4	3	1	2	3	3	3	2	4	3	3	2	4	4	3	3	3	3	4	2	2	4	4	2
7	3	2	2	3	3	2	3	1	1	1	1	1	1	1	2	2	3	2	3	3	3		2	3	3	3	4	4	3	5	5	5	5	3	4	5	2	3	3	3	1	1	1	3	2	3	3	3	1
7	3	3	3	3	1	1	3	3	3	3	3	3	4	3	4	4	3	2	3	3	1		1	2	5	5	5	5	1	5	4	5	1	5	5	4	2	5	5	2	2	4	1	5	4	4	5	2	2
13	4	3	3	4	3	3	4	3	4	4	4	3	3	4	3	2	4	1	4	4		4	5	5	5	1	1	5	5	1	5	1	5	1	1	5	5	1	5	1	5	5	5	1	1	1	1	5	5
7	2	2	2	2	1	2	2	3	2	2	1	2	3	2	2	3	3	2	3	2	3		2	2	3	2	3	2	1	3	4	3	2	4	3	3	2	3	2	3	3	2	3	3	3	3	1	2	4
13	2	1	2	2	1	3	2	2	3	2	3	2	2	2	2	2	3	2	2	3		2	2	2	3	3	2	2	2	2	3	3	2	3	2	2	3	3	3	2	3	2	4	3	3	4	3	4	2
13	5	3	3	3	3	3	3	3	3	2	3	3	3	3	3	3	3	3	3	2		4	4	3	4	3	3	4	3	3	3	3	3	3	3	3	3	3	3	3	3	3	3	3	3	3	3	3	3
13	1	1	3	2	2	1	2	3	3	4	3	3	4	2	3	2	3	3	3	1		2	2	4	2	3	4	1	4	4	2	2	2	2	4	1	1	2	4	5	3	1	2	3	3	2	1	4	3
7	3	2	2	4	4	3	3	3	3	3	3	3	4	2	4	3	4	2	4	3	3		2	1	4	2	3	2	1	4	2	3	2	4	3	3	3	4	3	3	2	2	2	3	2	2	3	4	3
7	5	3	1	3	1	1	3	4	4	4	4	3	4	3	4	4	4	3	4	4	3		1	2	3	2	3	2	2	2	2	2	2	3	3	1	2	3	3	2	2	3	2	3	1	2	2	1	3
7	4	3	3	2	2	4	3	3	3	3	3	2	2	3	2	2	1	1	1	2	3		3	2	3	3	4	3	3	4	3	4	4	4	4	3	4	4	5	4	4	5	3	4	2	4	3	2	2
7	2	2	3	3	3	2	3	2	2	3	2	2	2	2	3	2	2	2	2	2	4		2	2	2	3	4	2	2	3	1	4	2	3	3	3	3	3	4	3	3	2	3	3	3	3	3	3	3
7	3	3	4	4	3	2	3	2	3	3	1	2	2	1	2	2	3	3	3	2	2		2	3	3	3	2	2	2	2	3	4	3	2	4	4	2	2	2	2	3	4	3	2	4	3	3	3	3
7	1	1	1	2	2	2	2	2	2	2	3	2	2	2	2	2	2	2	2	2	3		2	3	2	4	2	2	2	2	3	2	2	2	2	2	2	2	3	2	2	2	3	2	3	3	2	2	2
13	3	3	3	3	3	3	3	4	4	3	3	2	3	2	3	2	3	2	3	3		4	3	2	3	1	3	2	2	3	2	4	4	4	4	4	4	4	4	3	3	4	3	4	3	4	4	4	3
7	1	1	1	1	1	1	1	1	1	1	1	1	1	1	2	1	1	1	1	1	1		1	4	1	1	1	4	4	4	2	5	5	2	3	1	4	4	2	2	3	1	1	5	3	4	2	3	2
13	3	2	2	2	2	4	2	3	1	1	1	1	3	1	2	1	1	1	1	1		3	2	4	3	3	3	2	2	3	2	2	2	3	3	3	2	2	2	3	3	2	2	2	3	3	2	3	3
7	3	3	3	3	3	4	3	3	2	3	3	3	2	3	3	2	4	2	3	3	3		3	2	4	3	3	2	2	2	2	2	3	3	3	3	3	3	3	2	3	3	3	3	3	3	3	3	3
13	4	5	4	4	4	5	1	3	1	2	2	2	2	2	3	2	4	3	4	2		3	1	1	4	3	3	2	1	3	2	3	2	3	4	3	1	3	3	3	2	2	2	3	3	1	2	3	2
7	3	1	3	3	4	1	3	4	4	1	2	1	4	1	3	1	3	3	3	3	3		3	2	1	4	2	4	1	1	3	1	1	5	2	1	1	4	1	1	3	1	4	2	2	4	1	4	3
7	2	2	2	4	2	2	3	2	3	2	3	2	3	2	2	2	4	2	4	2	4		2	4	2	2	1	1	2	2	2	2	3	2	2	2	4	4	5	3	4	2	4	2	1	4	4	2	2
7	2	3	2	3	3	3	3	3	2	2	3	2	3	1	3	2	2	3	2	2	4		4	3	4	3	4	2	3	3	2	4	2	3	4	4	3	3	4	4	3	3	3	3	3	3	4	3	3
7	4	3	3	3	2	1	3	3	4	3	3	2	3	2	3	3	3	2	4	3	4		3	4	3	2	3	2	3	3	4	3	3	4	3	3	4	2	3	2	2	5	1	3	1	2	4	4	2
13	2	3	3	2	3	2	2	2	3	3	2	1	2	3	2	2	3	3	2	2		2	3	4	2	2	3	4	3	2	3	3	3	3	2	3	3	2	4	2	2	2	2	1	3	3	3	3	1
13	2	2	2	1	2	3	4	3	3	2	3	2	3	2	3	3	4	3	4	4		3	2	2	2	2	2	4	2	2	3	3	2	4	1	3	3	4	5	2	2	4	2	4	3	2	3	3	2
7	2	2	3	3	2	2	3	3	3	3	3	3	3	2	2	2	3	3	3	2	3		2	1	3	3	4	2	3	4	2	3	3	3	3	3	3	4	4	3	3	3	2	3	2	2	3	3	2
13	2	2	2	3	2	2	3	2	2	1	1	1	1	1	1	1	3	3	3	2		3	2	3	3	3	3	1	3	3	3	3	3	2	3	3	3	2	4	2	3	2	3	3	2	3	3	2	3
7	1	1	2	1	2	3	3	3	4	3	3	3	3	2	2	3	3	2	3	2	3		3	2	3	4	4	1	2	2	2	2	3	3	3	4	2	2	4	4	2	2	3	4	2	3	3	2	3
13	3	2	2	2	1	1	3	2	2	2	1	3	3	2	3	2	3	2	3	4		4	1	2	5	2	5	1	5	5	3	1	3	2	5	1	1	2	4	5	3	4	4	2	1	4	1	3	4
7	2	3	1	2	3	3	3	3	1	1	2	2	3	1	1	2	2	2	3	4	2		2	2	3	3	3	4	2	2	3	3	3	3	4	3	3	2	3	2	3	3	5	3	3	3	3	3	5
7	2	2	2	2	1	1	3	2	4	4	3	3	3	1	1	3	2	3	2	2	2		1	4	4	3	2	2	2	1	5	1	1	4	2	1	1	1	2	1	3	2	3	2	1	4	1	4	2
13	3	2	2	2	2	2	3	2	4	2	2	2	3	3	3	2	3	3	3	2		3	4	3	3	2	3	4	3	4	4	3	2	3	4	5	3	3	2	5	3	2	2	2	4	5	4	5	5
13	5	3	4	5	4	4	3	3	3	4	3	2	4	2	3	3	4	2	3	3		3	3	4	4	1	5	1	3	3	2	3	2	3	5	4	3	3	4	4	2	3	1	3	1	2	4	3	4
7	1	1	1	1	2	4	1	2	2	2	1	1	2	1	1	1	3	3	3	3	2		2	2	3	3	3	2	2	2	3	3	2	4	3	2	2	3	3	3	3	3	3	3	2	2	3	2	2
13	3	1	1	3	1	1	4	3	4	4	3	3	3	3	3	3	3	3	3	3		4	5	2	3	2	4	1	3	4	4	4	3	3	3	3	3	4	3	3	3	3	3	3	3	3	3	3	3
7	3	1	2	2	1	1	2	2	2	2	2	2	3	2	2	2	2	3	2	2	2		2	3	3	3	1	3	3	2	2	2	2	2	2	2	2	2	2	2	2	2	3	2	2	3	3	2	3
7	2	2	1	2	1	2	2	3	3	2	2	2	2	2	2	2	2	3	2	2	2		2	3	3	3	2	2	3	2	2	2	2	2	2	2	2	3	3	2	3	3	4	3	2	3	2	3	3
13	2	3	4	2	3	1	3	2	2	1	2	2	2	2	2	1	3	4	3	3		3	2	3	2	2	2	4	3	3	3	2	2	3	4	2	2	3	5	4	2	2	4	3	4	4	3	4	3
7	2	4	4	4	3	3	2	3	4	3	3	3	3	3	3	2	3	2	3	3	4		3	1	4	3	4	1	2	4	3	3	1	5	3	3	2	2	2	3	3	1	3	1	1	4	4	4	2
13	4	1	2	2	2	2	2	2	2	2	2	2	2	2	2	2	2	3	2	3		3	2	4	2	2	4	2	3	3	3	3	2	4	4	2	2	2	2	3	2	2	2	2	2	2	3	3	4
13	3	1	3	3	2	1	3	3	3	2	3	3	3	2	2	3	3	2	3	3		4	2	5	3	3	5	2	5	4	1	3	2	1	5	3	3	1	3	4	1	3	1	1	2	1	3	5	2
[truncated: 19 more columns]

## Sheet: Plos One dataset
Item	Number of categories	Choice number	Question／Choice
PREFECTURE	2	7	Fukushima
		13	Tokyo
K6			How often have you experienced the following in the past 30 days?
K6_1	5		Feeling of nervousness
		0	Never
		1	Rarely
		2	Sometimes
		3	Often
		4	Always
K6_2	5		Feelings of hopelessness
		0	Never
		1	Rarely
		2	Sometimes
		3	Often
		4	Always
K6_3	5		Feelings of restlessness and inability to relax
		0	Never
		1	Rarely
		2	Sometimes
		3	Often
		4	Always
K6_4	5		Feelings of inescapable sadness
		0	Never
		1	Rarely
		2	Sometimes
		3	Often
		4	Always
K6_5	5		Feeling that everything requires painstaking effort
		0	Never
		1	Rarely
		2	Sometimes
		3	Often
		4	Always
K6_6	5		Feelings of lack of self worth
		0	Never
		1	Rarely
		2	Sometimes
		3	Often
		4	Always
Health anxiety inventory (HAI-J)			Next, I would like to ask you about your anxiety about your health. Read each sentence carefully and choose one that best fits your sense of the past six months.
HAI-J_1	4		I am worry about my health.
		1	Strongly disagree
		2	Disagree
		3	Agree
		4	Strongly agree
HAI-J_2	4		I am sensitive to body pain and changes.
		1	Strongly disagree
		2	Disagree
		3	Agree
		4	Strongly agree
HAI-J_3	4		I am afraid to have a serious illness.
		1	Strongly disagree
		2	Disagree
		3	Agree
		4	Strongly agree
HAI-J_4	4		I have images of myself being ill.
		1	Strongly disagree
		2	Disagree
		3	Agree
		4	Strongly agree
HAI-J_5	4		Nothing can take my mind off thoughts about my health.
		1	Strongly disagree
		2	Disagree
		3	Agree
		4	Strongly agree
HAI-J_6	4		If I hear anything about the illness, I think I will become it myself.
		1	Strongly disagree
		2	Disagree
		3	Agree
		4	Strongly agree
HAI-J_7	4		If I have a bodily pain or change, I think what it means.
		1	Strongly disagree
		2	Disagree
		3	Agree
		4	Strongly agree
HAI-J_8	4		I think I have a serious illness.
		1	Strongly disagree
		2	Disagree
		3	Agree
		4	Strongly agree
HAI-J_9	4		If I notice an unexplained bodily sensation, I can’t think about other things because worried about it.
		1	Strongly disagree
		2	Disagree
		3	Agree
		4	Strongly agree
HAI-J_10	4		Think objectively, I worry too much about my health.
		1	Strongly disagree
		2	Disagree
		3	Agree
		4	Strongly agree
			For the following questions, please think about what it might be like if you had a serious illness of a type which particularly concerns you (such as heart disease, cancer, multiple sclerosis and so on). Then, please choose the one that most closely matches your feelings.
HAI-J_11	4		If I had a serious illness I would be completely unable to enjoy life.
		1	Strongly disagree
		2	Disagree
		3	Agree
		4	Strongly agree
HAI-J_12	4		If I developed a serious illness progresses, modern medicine would be able to cure it.
		1	Strongly disagree
		2	Disagree
		3	Agree
		4	Strongly agree
HAI-J_13	4		A serious illness would ruin many aspects of my life.
		1	Strongly disagree
		2	Disagree
		3	Agree
		4	Strongly agree
HAI-J_14	4		If I had a serious illness, I would feel that I had lost my dignity.
		1	Strongly disagree
		2	Disagree
		3	Agree
		4	Strongly agree
Radiation risk perception			In a disaster caused by something that cannot be felt by our five senses, such as radiation, it is thought that how we recognize the risks to our health has a great effect on our mental health.
RP_F	4		What do you think is the likelihood that the health of future (i.e., as-yet unborn) children and grandchildren will be affected as a result of the current level of radiation exposure?
		1	Very unlikely
		2	Unlikely
		3	Likely
		4	Very likery
			In a disaster caused by something that cannot be felt by our five senses, such as radiation, it is thought that how we recognize the risks to our health has a great effect on our mental health.
RP_T	4		What do you think is the likelihood that the health of future (i.e., as-yet unborn) children and grandchildren will be affected as a result of the current level of radiation exposure in Fukushima?
		1	Very unlikely
		2	Unlikely
		3	Likely
		4	Very likery
Five facet mindfulness questionnaire (FFMQ)			To what extent do the following questions apply to you? Please choose one that applies.
FFMQ_1	5		When I’m walking, I deliberately notice the sensations of my body moving.
		1	Never
		2	Rarely true
		3	Sometimes true
		4	Often true
		5	Always true
FFMQ_2	5		I’m good at finding words to describe my feelings.
		1	Never
		2	Rarely true
		3	Sometimes true
		4	Often true
		5	Always true
FFMQ_3	5		I criticize myself for having irrational or inappropriate emotions.
		1	Never
		2	Rarely true
		3	Sometimes true
		4	Often true
		5	Always true
FFMQ_4	5		I perceive my feelings and emotions without having to react to them.
		1	Never
		2	Rarely true
		3	Sometimes true
		4	Often true
		5	Always true
FFMQ_5	5		When I do things, my mind wanders off and I’m easily distracted.
		1	Never
		2	Rarely true
		3	Sometimes true
		4	Often true
		5	Always true
FFMQ_6	5		When I take a shower or bath, I stay alert to the sensations of water on my body.
		1	Never
		2	Rarely true
		3	Sometimes true
		4	Often true
		5	Always true
FFMQ_7	5		I can easily put my beliefs, opinions, and expectations into words.
		1	Never
		2	Rarely true
		3	Sometimes true
		4	Often true
		5	Always true
FFMQ_8	5		I don’t pay attention to what I’m doing because I’m daydreaming, worrying, or otherwise distracted.
		1	Never
		2	Rarely true
		3	Sometimes true
		4	Often true
		5	Always true
FFMQ_9	5		I watch my feelings without getting lost in them.
		1	Never
		2	Rarely true
		3	Sometimes true
		4	Often true
		5	Always true
FFMQ_10	5		I tell myself I shouldn’t be feeling the way I’m feeling.
		1	Never
		2	Rarely true
		3	Sometimes true
		4	Often true
		5	Always true
FFMQ_11	5		I notice how foods and drinks affect my thoughts, bodily sensations, and emotions.
		1	Never
		2	Rarely true
		3	Sometimes true
		4	Often true
		5	Always true
FFMQ_12	5		It’s hard for me to find the words to describe what I’m thinking.
		1	Never
		2	Rarely true
		3	Sometimes true
		4	Often true
		5	Always true
FFMQ_13	5		I am easily distracted.
		1	Never
		2	Rarely true
		3	Sometimes true
		4	Often true
		5	Always true
FFMQ_14	5		I believe some of my thoughts are abnormal or bad and I shouldn’t think that way.
		1	Never
		2	Rarely true
		3	Sometimes true
		4	Often true
		5	Always true
FFMQ_15	5		I pay attention to sensations, such as the wind in my hair or sun on my face.
		1	Never
		2	Rarely true
		3	Sometimes true
		4	Often true
		5	Always true
FFMQ_16	5		I have trouble thinking of the right words to express how I feel about things.
		1	Never
		2	Rarely true
		3	Sometimes true
		4	Often true
		5	Always true
FFMQ_17	5		I make judgments about whether my thoughts are good or bad.
		1	Never
		2	Rarely true
		3	Sometimes true
		4	Often true
		5	Always true
FFMQ_18	5		I find it difficult to stay focused on what’s happening in the present.
		1	Never
		2	Rarely true
		3	Sometimes true
		4	Often true
		5	Always true
FFMQ_19	5		When I have distressing thoughts or images, I “step back” and am aware of the thought or image without getting taken over by it.
		1	Never
		2	Rarely true
		3	Sometimes true
		4	Often true
		5	Always true
FFMQ_20	5		I pay attention to sounds, such as clocks ticking, birds chirping, or cars passing.
		1	Never
		2	Rarely true
		3	Sometimes true
		4	Often true
		5	Always true
FFMQ_21	5		In difficult situations, I can pause without immediately reacting.
		1	Never
		2	Rarely true
		3	Sometimes true
		4	Often true
		5	Always true
FFMQ_22	5		When I have a sensation in my body, it’s difficult for me to describe it because I can’t find the right words.
		1	Never
		2	Rarely true
		3	Sometimes true
		4	Often true
		5	Always true
FFMQ_23	5		It seems I am “running on automatic” without much awareness of what I’m doing.
		1	Never
		2	Rarely true
		3	Sometimes true
		4	Often true
		5	Always true
FFMQ_24	5		When I have distressing thoughts or images, I feel calm soon after.
		1	Never
		2	Rarely true
		3	Sometimes true
		4	Often true
		5	Always true
FFMQ_25	5		I tell myself that I shouldn’t be thinking the way I’m thinking.
		1	Never
		2	Rarely true
		3	Sometimes true
		4	Often true
		5	Always true
FFMQ_26	5		I notice the smells and aromas of things.
		1	Never
		2	Rarely true
		3	Sometimes true
		4	Often true
		5	Always true
FFMQ_27	5		Even when I’m feeling terribly upset, I can find a way to put it into words.
		1	Never
		2	Rarely true
		3	Sometimes true
		4	Often true
		5	Always true
FFMQ_28	5		I rush through activities without being really attentive to them.
		1	Never
		2	Rarely true
		3	Sometimes true
		4	Often true
		5	Always true
FFMQ_29	5		When I have distressing thoughts or images, I am able just to notice them without reacting.
		1	Never
		2	Rarely true
		3	Sometimes true
		4	Often true
		5	Always true
FFMQ_30	5		I think some of my emotions are bad or inappropriate and I shouldn’t feel them.
		1	Never
		2	Rarely true
		3	Sometimes true
		4	Often true
		5	Always true
FFMQ_31	5		I notice visual elements in art or nature, such as colors, shapes, textures, or patterns of light and shadow.
		1	Never
		2	Rarely true
		3	Sometimes true
		4	Often true
		5	Always true
FFMQ_32	5		My natural tendency is to put my experiences into words.
		1	Never
		2	Rarely true
		3	Sometimes true
		4	Often true
		5	Always true
FFMQ_33	5		When I have distressing thoughts or images, I just notice them and let them go.
		1	Never
		2	Rarely true
		3	Sometimes true
		4	Often true
		5	Always true
FFMQ_34	5		I do jobs or tasks automatically without being aware of what I’m doing.
		1	Never
		2	Rarely true
		3	Sometimes true
		4	Often true
		5	Always true
FFMQ_35	5		When I have distressing thoughts or images, I judge myself as good or bad depending what the thought or image is about.
		1	Never
		2	Rarely true
		3	Sometimes true
		4	Often true
		5	Always true
FFMQ_36	5		I pay attention to how my emotions affect my thoughts and behavior.
		1	Never
		2	Rarely true
		3	Sometimes true
		4	Often true
		5	Always true
FFMQ_37	5		I can usually describe how I feel at the moment in considerable detail.
		1	Never
		2	Rarely true
		3	Sometimes true
		4	Often true
		5	Always true
FFMQ_38	5		I find myself doing things without paying attention.
		1	Never
		2	Rarely true
		3	Sometimes true
		4	Often true
		5	Always true
FFMQ_39	5		I disapprove of myself when I have irrational ideas.
		1	Never
		2	Rarely true
		3	Sometimes true
		4	Often true
		5	Always true
			Ask about yourself and your familiy. Please answer your current age.
Age			Q19S1 【 】years old.
Sex	2		Please answer your gender.
		1	Men	Male
		2	Women	Female
Mental illness			Have you ever been diagnosed by a doctor with the following illnesses: Mental illness (eg: depression, Sleep disorders, Panic disorder, schizophrenia etc.)
	2	0	No
		1	Yes
Occupation	12		Please answer your occupation.
		1	Company employee.
		2	Civil servant or non-profit-organization employee.
		3	Teacher.
		4	Health professional (Doctor, Nurse, Therapist etc.).
		5	Other professional (Lawer, Accountant, Tax accountant etc.).
		6	Agriculture, forestry, fisheries workers
		7	Other self-employed workers.
		8	Part-time or casual worker, working on the side.
		9	housewife/husband.
		10	Student or preparatory school student.
		11	Jobless or retired.
		12	Others.
Marital	5		Please answer your marital status.
		1	Unmarried (Does not include separation or bereavement).
		2	Married (Living together).
		3	Married (Separated).
		4	Divorce.
		5	Bereavement.
Education	8		Please answer your educational background. If you are a student, please answer about your current school.
		1	Junior high school graduate.
		2	High school graduate.
		3	proffessinal school graduate.
		4	Junior college graduate.
		5	Technical college gradate.
		6	4 year college graduate.
		7	6 years college graduate.
		8	Completion of graduate school.
Income	12		Please answer your annual income.
		1	No income.
		2	Less than 1 million yen.
		3	More than 1 million yen, and less than 2 million yen.
		4	More than 2 million yen, and less than 3 million yen.
		5	More than 3 million yen, and less than 4.5 million yen.
		6	More than 4.5 million yen, and less than 6 million yen.
		7	More than 6 million yen, and less than 8 million yen.
		8	More than 8 million yen, and less than 10 million yen.
		9	More than 10 million yen, and less than 12 million yen.
		10	More than 12 million yen, and less than 15 million yen.
		11	15 million yen or more.
		12	I do not want to answer.
